# Supplementary material for: Influence of exo-Adamantyl Groups and endo-OH Functions on the Threading of Calix[6]arene Macrocycle
Source: J Org Chem. 2020 Sep 9;85(19):12585–93. doi: 10.1021/acs.joc.0c01769 (PMC8011915; doi:10.1021/acs.joc.0c01769)
Supplement: Supplementary file 2 — jo0c01769_si_002.cif [file jo0c01769_si_002.cif]

#######################################################################
#
# This file contains crystal structure data downloaded from the
# Cambridge Structural Database (CSD) hosted by the Cambridge
# Crystallographic Data Centre (CCDC).
#
# Full information about CCDC data access policies and citation
# guidelines are available at http://www.ccdc.cam.ac.uk/access/V1
#
# Audit and citation data items may have been added by the CCDC.
# Please retain this information to preserve the provenance of
# this file and to allow appropriate attribution of the data.
#
#######################################################################

data_shelx
_database_code_depnum_ccdc_archive 'CCDC 1988954'
loop_
_audit_author_name
_audit_author_address
'Neal Hickey'
;University of Trieste
Italy
;
_audit_update_record
;
2020-03-16 deposited with the CCDC.	2020-03-18 downloaded from the CCDC.
;

_audit_creation_date             2020-03-16T11:12:55-00:00
_audit_creation_method           'WinGX routine CIF_UPDATE'
_audit_conform_dict_name         cif_core.dic
_audit_conform_dict_version      2.4.3
_audit_conform_dict_location     ftp://ftp.iucr.org/pub/cif_core.dic

#----------------------------------------------------------------------------#
#                   CHEMICAL INFORMATION                                     #
#----------------------------------------------------------------------------#

_chemical_formula_moiety         'C108 H132 O6, 4(C H Cl3)'
_chemical_formula_sum            'C112 H136 Cl12 O6'
_chemical_formula_weight         2003.6

#----------------------------------------------------------------------------#
#                   UNIT CELL INFORMATION                                    #
#----------------------------------------------------------------------------#

_symmetry_cell_setting           triclinic
_symmetry_space_group_name_H-M   'P -1'
_symmetry_space_group_name_Hall  '-P 1'
_symmetry_Int_Tables_number      2
loop_
_symmetry_equiv_pos_as_xyz
'x, y, z'
'-x, -y, -z'

_cell_length_a                   12.338(2)
_cell_length_b                   15.813(3)
_cell_length_c                   15.8860(6)
_cell_angle_alpha                62.331(11)
_cell_angle_beta                 80.881(10)
_cell_angle_gamma                68.02(3)
_cell_volume                     2544.9(9)
_cell_formula_units_Z            1
_cell_measurement_temperature    100(2)
_cell_measurement_reflns_used    44021
_cell_measurement_theta_min      1.45
_cell_measurement_theta_max      33.74
_cell_measurement_wavelength     0.7

#----------------------------------------------------------------------------#
#                   CRYSTAL INFORMATION                                      #
#----------------------------------------------------------------------------#

_exptl_crystal_description       'Flat Rods'
_exptl_crystal_colour            Colourless
_exptl_crystal_size_max          0.2
_exptl_crystal_size_mid          0.1
_exptl_crystal_size_min          0.05
_exptl_crystal_density_diffrn    1.307
_exptl_crystal_density_method    'not measured'
_exptl_crystal_F_000             1060

#----------------------------------------------------------------------------#
#                   ABSORPTION CORRECTION                                    #
#----------------------------------------------------------------------------#

_exptl_absorpt_coefficient_mu    0.361
_exptl_absorpt_correction_type   none

#----------------------------------------------------------------------------#
#                   DATA COLLECTION                                          #
#----------------------------------------------------------------------------#

_diffrn_ambient_temperature      100(2)
_diffrn_radiation_wavelength     0.7
_diffrn_radiation_type           Synchrotron
_diffrn_radiation_probe          x-ray
_diffrn_measurement_device       'Area Detector'
_diffrn_measurement_device_type  'Dectris Pilatus 2M'
_diffrn_measurement_method       'Rotating Crystal'
_diffrn_standards_number         0
_diffrn_standards_interval_time  .
_diffrn_standards_interval_count .
_diffrn_standards_decay_%        ?
_diffrn_reflns_av_R_equivalents  0.0278
_diffrn_reflns_av_unetI/netI     0.0248
_diffrn_reflns_number            48310
_diffrn_reflns_limit_h_min       -14
_diffrn_reflns_limit_h_max       14
_diffrn_reflns_limit_k_min       -22
_diffrn_reflns_limit_k_max       22
_diffrn_reflns_limit_l_min       -22
_diffrn_reflns_limit_l_max       22
_diffrn_reflns_theta_min         1.426
_diffrn_reflns_theta_max         29.992
_diffrn_reflns_theta_full        24.835
_diffrn_measured_fraction_theta_full 0.923
_diffrn_measured_fraction_theta_max 0.898
_diffrn_reflns_Laue_measured_fraction_full 0.923
_diffrn_reflns_Laue_measured_fraction_max 0.898
_diffrn_reflns_point_group_measured_fraction_full 0.923
_diffrn_reflns_point_group_measured_fraction_max 0.898
_reflns_Friedel_coverage         0
_reflns_number_total             13952
_reflns_number_gt                13147
_reflns_threshold_expression     'I > 2\s(I)'

#----------------------------------------------------------------------------#
#                   COMPUTER PROGRAMS USED                                   #
#----------------------------------------------------------------------------#

_computing_data_collection       'Elettra XRD1 Data Collection SW'
_computing_cell_refinement       'XDS (Kabsch, 2020)'
_computing_data_reduction        XDS
_computing_structure_solution    'SHELXT-2014 (Sheldrick, 2014)'
_computing_structure_refinement  'SHELXL-2014/7 (Sheldrick, 2014)'
_computing_molecular_graphics    'ORTEP-3 for Windows (Farrugia, 2012)'
_computing_publication_material  'WinGX publication routines (Farrugia, 2012)'

#----------------------------------------------------------------------------#
#                   STRUCTURE SOLUTION                                       #
#----------------------------------------------------------------------------#

_atom_sites_solution_primary     direct
_atom_sites_solution_secondary   direct
_atom_sites_solution_hydrogens   geom

#----------------------------------------------------------------------------#
#                   REFINEMENT INFORMATION                                   #
#----------------------------------------------------------------------------#

_refine_ls_structure_factor_coef Fsqd
_refine_ls_matrix_type           full
_refine_ls_weighting_scheme      calc
_refine_ls_weighting_details
'w=1/[\s^2^(Fo^2^)+(0.0671P)^2^+1.3624P] where P=(Fo^2^+2Fc^2^)/3'
_refine_ls_hydrogen_treatment    constr
_refine_ls_extinction_method     'SHELXL-2014/7 (Sheldrick 2014'
_refine_ls_extinction_expression Fc^*^=kFc[1+0.001xFc^2^\l^3^/sin(2\q)]^-1/4^
_refine_ls_extinction_coef       0.0097(10)
_refine_ls_number_reflns         13952
_refine_ls_number_parameters     590
_refine_ls_number_restraints     0
_refine_ls_number_constraints    0
_refine_ls_R_factor_all          0.0436
_refine_ls_R_factor_gt           0.042
_refine_ls_wR_factor_ref         0.1208
_refine_ls_wR_factor_gt          0.1192
_refine_ls_goodness_of_fit_ref   1.038
_refine_ls_restrained_S_all      1.038
_refine_ls_shift/su_max          0.001
_refine_ls_shift/su_mean         0
_refine_diff_density_max         0.798
_refine_diff_density_min         -1.035
_refine_diff_density_rms         0.066

#----------------------------------------------------------------------------#
#                   CONSTRAINTS AND RESTRAINTS                               #
#----------------------------------------------------------------------------#


#----------------------------------------------------------------------------#
#                   ATOMIC TYPES, COORDINATES AND THERMAL PARAMETERS         #
#----------------------------------------------------------------------------#

loop_
_atom_type_symbol
_atom_type_description
_atom_type_scat_dispersion_real
_atom_type_scat_dispersion_imag
_atom_type_scat_source
C C 0.003 0.0016 'International Tables Vol C Tables 4.2.6.8 and 6.1.1.4'
H H 0 0 'International Tables Vol C Tables 4.2.6.8 and 6.1.1.4'
O O 0.0105 0.0059 'International Tables Vol C Tables 4.2.6.8 and 6.1.1.4'
Cl Cl 0.1456 0.155 'International Tables Vol C Tables 4.2.6.8 and 6.1.1.4'

loop_
_atom_site_label
_atom_site_type_symbol
_atom_site_fract_x
_atom_site_fract_y
_atom_site_fract_z
_atom_site_U_iso_or_equiv
_atom_site_adp_type
_atom_site_occupancy
_atom_site_site_symmetry_order
_atom_site_calc_flag
_atom_site_refinement_flags_posn
_atom_site_refinement_flags_adp
_atom_site_refinement_flags_occupancy
_atom_site_disorder_assembly
_atom_site_disorder_group
O101 O 0.18595(8) 0.94553(6) 0.48487(6) 0.01757(16) Uani 1 1 d . . . . .
C101 C 0.40944(10) 0.79950(7) 0.72182(7) 0.01353(19) Uani 1 1 d . . . . .
C102 C 0.29676(10) 0.86603(8) 0.72100(7) 0.01391(19) Uani 1 1 d . . . . .
H102 H 0.2704 0.8775 0.7755 0.017 Uiso 1 1 calc R U . . .
C103 C 0.22099(10) 0.91665(7) 0.64192(7) 0.01327(19) Uani 1 1 d . . . . .
C104 C 0.26043(10) 0.89779(7) 0.56310(7) 0.01293(18) Uani 1 1 d . . . . .
C105 C 0.37069(10) 0.82633(8) 0.56348(7) 0.01313(18) Uani 1 1 d . . . . .
C106 C 0.44387(10) 0.78031(8) 0.64220(7) 0.01441(19) Uani 1 1 d . . . . .
H106 H 0.52 0.7342 0.642 0.017 Uiso 1 1 calc R U . . .
C107 C 0.49520(10) 0.74525(8) 0.80537(7) 0.01416(19) Uani 1 1 d . . . . .
C108 C 0.44553(11) 0.77553(9) 0.88631(8) 0.0179(2) Uani 1 1 d . . . . .
H10A H 0.3732 0.7591 0.9096 0.022 Uiso 1 1 calc R U . . .
H10B H 0.4252 0.8498 0.862 0.022 Uiso 1 1 calc R U . . .
C109 C 0.52678(12) 0.62884(8) 0.84599(8) 0.0200(2) Uani 1 1 d . . . . .
H10C H 0.4552 0.6111 0.8688 0.024 Uiso 1 1 calc R U . . .
H10D H 0.56 0.6074 0.7952 0.024 Uiso 1 1 calc R U . . .
C110 C 0.60864(11) 0.77099(9) 0.77197(8) 0.0195(2) Uani 1 1 d . . . . .
H11A H 0.6425 0.7523 0.7196 0.023 Uiso 1 1 calc R U . . .
H11B H 0.59 0.8451 0.7474 0.023 Uiso 1 1 calc R U . . .
C111 C 0.53480(12) 0.71910(9) 0.96901(8) 0.0204(2) Uani 1 1 d . . . . .
H111 H 0.5006 0.7401 1.0207 0.024 Uiso 1 1 calc R U . . .
C112 C 0.56352(13) 0.60460(10) 1.00748(9) 0.0250(3) Uani 1 1 d . . . . .
H11C H 0.4915 0.5876 1.0307 0.03 Uiso 1 1 calc R U . . .
H11D H 0.6199 0.5675 1.0615 0.03 Uiso 1 1 calc R U . . .
C113 C 0.61604(13) 0.57234(9) 0.92855(9) 0.0245(3) Uani 1 1 d . . . . .
H113 H 0.6353 0.4974 0.9539 0.029 Uiso 1 1 calc R U . . .
C114 C 0.72735(12) 0.59859(11) 0.89224(10) 0.0270(3) Uani 1 1 d . . . . .
H11E H 0.7607 0.578 0.8409 0.032 Uiso 1 1 calc R U . . .
H11F H 0.7862 0.561 0.9446 0.032 Uiso 1 1 calc R U . . .
C115 C 0.69859(12) 0.71334(10) 0.85442(9) 0.0229(2) Uani 1 1 d . . . . .
H115 H 0.7714 0.7304 0.8313 0.027 Uiso 1 1 calc R U . . .
C116 C 0.64666(12) 0.74445(10) 0.93438(9) 0.0230(2) Uani 1 1 d . . . . .
H11G H 0.7039 0.7077 0.9877 0.028 Uiso 1 1 calc R U . . .
H11H H 0.6289 0.8183 0.9107 0.028 Uiso 1 1 calc R U . . .
C117 C 0.40309(10) 0.79636(8) 0.48229(7) 0.01495(19) Uani 1 1 d . . . . .
H11I H 0.3463 0.767 0.4796 0.018 Uiso 1 1 calc R U . . .
H11J H 0.3954 0.8586 0.4219 0.018 Uiso 1 1 calc R U . . .
C118 C 0.21277(12) 1.02881(9) 0.40732(8) 0.0238(3) Uani 1 1 d . . . . .
H11K H 0.2917 1.0038 0.3853 0.036 Uiso 1 1 calc R U . . .
H11L H 0.2087 1.0791 0.4285 0.036 Uiso 1 1 calc R U . . .
H11M H 0.1562 1.0605 0.3552 0.036 Uiso 1 1 calc R U . . .
O201 O 0.59601(8) 0.85314(6) 0.37211(6) 0.01780(16) Uani 1 1 d . . . . .
C201 C 0.66047(10) 0.54582(8) 0.56086(7) 0.01377(19) Uani 1 1 d . . . . .
C202 C 0.54925(10) 0.61855(8) 0.55213(7) 0.01435(19) Uani 1 1 d . . . . .
H202 H 0.4883 0.5973 0.5904 0.017 Uiso 1 1 calc R U . . .
C203 C 0.52459(10) 0.72112(8) 0.48931(7) 0.01347(19) Uani 1 1 d . . . . .
C204 C 0.61483(10) 0.75169(8) 0.43357(7) 0.01379(19) Uani 1 1 d . . . . .
C205 C 0.72488(10) 0.68063(8) 0.43487(7) 0.01350(19) Uani 1 1 d . . . . .
C206 C 0.74590(10) 0.57867(8) 0.49914(7) 0.01446(19) Uani 1 1 d . . . . .
H206 H 0.8208 0.53 0.5009 0.017 Uiso 1 1 calc R U . . .
C207 C 0.68465(10) 0.43655(8) 0.63658(7) 0.01379(19) Uani 1 1 d . . . . .
C208 C 0.66241(11) 0.43449(8) 0.73606(8) 0.0175(2) Uani 1 1 d . . . . .
H20A H 0.7147 0.4633 0.7469 0.021 Uiso 1 1 calc R U . . .
H20B H 0.5806 0.4772 0.739 0.021 Uiso 1 1 calc R U . . .
C209 C 0.60355(11) 0.38995(8) 0.62174(8) 0.0159(2) Uani 1 1 d . . . . .
H20C H 0.521 0.4323 0.6227 0.019 Uiso 1 1 calc R U . . .
H20D H 0.6181 0.3894 0.5589 0.019 Uiso 1 1 calc R U . . .
C210 C 0.81170(11) 0.36827(8) 0.63538(8) 0.0181(2) Uani 1 1 d . . . . .
H21A H 0.8279 0.3678 0.5725 0.022 Uiso 1 1 calc R U . . .
H21B H 0.8656 0.3962 0.6454 0.022 Uiso 1 1 calc R U . . .
C211 C 0.68460(12) 0.32534(9) 0.81425(8) 0.0200(2) Uani 1 1 d . . . . .
H211 H 0.6693 0.3257 0.8778 0.024 Uiso 1 1 calc R U . . .
C212 C 0.60242(12) 0.28186(9) 0.79733(8) 0.0202(2) Uani 1 1 d . . . . .
H21C H 0.5202 0.3238 0.8 0.024 Uiso 1 1 calc R U . . .
H21D H 0.6154 0.2118 0.8478 0.024 Uiso 1 1 calc R U . . .
C213 C 0.62507(11) 0.28101(8) 0.69987(8) 0.0181(2) Uani 1 1 d . . . . .
H213 H 0.5713 0.2524 0.6895 0.022 Uiso 1 1 calc R U . . .
C214 C 0.75225(12) 0.21481(9) 0.69719(9) 0.0213(2) Uani 1 1 d . . . . .
H21E H 0.7664 0.1444 0.7473 0.026 Uiso 1 1 calc R U . . .
H21F H 0.7678 0.213 0.6348 0.026 Uiso 1 1 calc R U . . .
C215 C 0.83382(11) 0.25911(9) 0.71317(9) 0.0205(2) Uani 1 1 d . . . . .
H215 H 0.9168 0.2165 0.7106 0.025 Uiso 1 1 calc R U . . .
C216 C 0.81185(12) 0.25939(9) 0.81086(9) 0.0232(2) Uani 1 1 d . . . . .
H21G H 0.8655 0.287 0.8217 0.028 Uiso 1 1 calc R U . . .
H21H H 0.8267 0.1891 0.8614 0.028 Uiso 1 1 calc R U . . .
C217 C 0.81994(10) 0.71440(8) 0.37076(7) 0.01483(19) Uani 1 1 d . . . . .
H21I H 0.7861 0.7658 0.3068 0.018 Uiso 1 1 calc R U . . .
H21J H 0.8802 0.6554 0.3642 0.018 Uiso 1 1 calc R U . . .
C218 C 0.58977(12) 0.91419(9) 0.41862(9) 0.0214(2) Uani 1 1 d . . . . .
H21K H 0.6559 0.8799 0.4634 0.032 Uiso 1 1 calc R U . . .
H21L H 0.5164 0.9235 0.4532 0.032 Uiso 1 1 calc R U . . .
H21M H 0.5928 0.9807 0.371 0.032 Uiso 1 1 calc R U . . .
O301 O 0.80548(7) 0.92558(6) 0.27792(5) 0.01552(15) Uani 1 1 d . . . . .
C301 C 0.99150(10) 0.73221(8) 0.53759(7) 0.01291(18) Uani 1 1 d . . . . .
C302 C 0.93759(10) 0.69693(8) 0.49666(7) 0.01361(19) Uani 1 1 d . . . . .
H302 H 0.9424 0.6278 0.529 0.016 Uiso 1 1 calc R U . . .
C303 C 0.87642(10) 0.75932(8) 0.40961(7) 0.01316(18) Uani 1 1 d . . . . .
C304 C 0.86829(9) 0.86106(8) 0.36337(7) 0.01271(18) Uani 1 1 d . . . . .
C305 C 0.91778(9) 0.90093(7) 0.40340(7) 0.01278(18) Uani 1 1 d . . . . .
C306 C 0.98080(10) 0.83544(8) 0.48900(7) 0.01354(19) Uani 1 1 d . . . . .
H306 H 1.0175 0.8614 0.5152 0.016 Uiso 1 1 calc R U . . .
C307 C 1.05942(10) 0.66279(8) 0.63203(7) 0.01336(19) Uani 1 1 d . . . . .
C308 C 1.06505(12) 0.55188(8) 0.67028(8) 0.0200(2) Uani 1 1 d . . . . .
H30A H 0.9848 0.5496 0.6799 0.024 Uiso 1 1 calc R U . . .
H30B H 1.1028 0.526 0.623 0.024 Uiso 1 1 calc R U . . .
C309 C 1.18539(11) 0.66318(9) 0.62037(8) 0.0205(2) Uani 1 1 d . . . . .
H30C H 1.1839 0.7337 0.5965 0.025 Uiso 1 1 calc R U . . .
H30D H 1.2254 0.6381 0.573 0.025 Uiso 1 1 calc R U . . .
C310 C 0.99961(11) 0.69958(9) 0.70778(8) 0.0205(2) Uani 1 1 d . . . . .
H31A H 0.9952 0.7706 0.6855 0.025 Uiso 1 1 calc R U . . .
H31B H 0.9189 0.6984 0.7169 0.025 Uiso 1 1 calc R U . . .
C311 C 1.13450(13) 0.48351(9) 0.76500(9) 0.0227(2) Uani 1 1 d . . . . .
H311 H 1.1375 0.4121 0.7879 0.027 Uiso 1 1 calc R U . . .
C312 C 1.25822(12) 0.48619(10) 0.75027(9) 0.0255(3) Uani 1 1 d . . . . .
H31C H 1.2975 0.4611 0.7027 0.031 Uiso 1 1 calc R U . . .
H31D H 1.3035 0.4413 0.8108 0.031 Uiso 1 1 calc R U . . .
C313 C 1.25393(12) 0.59542(10) 0.71565(9) 0.0237(2) Uani 1 1 d . . . . .
H313 H 1.3352 0.5973 0.7066 0.028 Uiso 1 1 calc R U . . .
C314 C 1.19149(14) 0.63523(10) 0.78846(9) 0.0259(3) Uani 1 1 d . . . . .
H31E H 1.2356 0.593 0.8497 0.031 Uiso 1 1 calc R U . . .
H31F H 1.1882 0.7061 0.7654 0.031 Uiso 1 1 calc R U . . .
C315 C 1.06772(12) 0.63158(9) 0.80307(8) 0.0232(3) Uani 1 1 d . . . . .
H315 H 1.0276 0.6569 0.851 0.028 Uiso 1 1 calc R U . . .
C316 C 1.07308(13) 0.52197(10) 0.83844(8) 0.0244(3) Uani 1 1 d . . . . .
H31G H 1.1164 0.4781 0.8999 0.029 Uiso 1 1 calc R U . . .
H31H H 0.993 0.5193 0.8483 0.029 Uiso 1 1 calc R U . . .
C317 C 0.90283(10) 1.01305(8) 0.35564(7) 0.01448(19) Uani 1 1 d . . . . .
H31I H 0.9263 1.0324 0.2885 0.017 Uiso 1 1 calc R U . . .
H31J H 0.9565 1.0236 0.3871 0.017 Uiso 1 1 calc R U . . .
C318 C 0.87501(12) 0.93031(10) 0.19604(8) 0.0242(3) Uani 1 1 d . . . . .
H31K H 0.8995 0.865 0.1935 0.036 Uiso 1 1 calc R U . . .
H31L H 0.9443 0.9448 0.1998 0.036 Uiso 1 1 calc R U . . .
H31M H 0.829 0.9844 0.1387 0.036 Uiso 1 1 calc R U . . .
C1A C 0.58350(12) 0.92728(9) 0.15779(8) 0.0220(2) Uani 1 1 d . . . . .
H1A H 0.6255 0.9236 0.209 0.026 Uiso 1 1 calc R U . . .
Cl1A Cl 0.63898(3) 0.80735(2) 0.15653(3) 0.02947(8) Uani 1 1 d . . . . .
Cl2A Cl 0.60961(3) 1.02053(2) 0.04743(2) 0.02620(8) Uani 1 1 d . . . . .
Cl3A Cl 0.43280(3) 0.96030(2) 0.18197(2) 0.02700(8) Uani 1 1 d . . . . .
C1B C 0.87054(17) 0.85943(12) -0.04401(10) 0.0331(3) Uani 1 1 d . . . . .
H1B H 0.7874 0.8769 -0.0236 0.04 Uiso 1 1 calc R U . . .
Cl1B Cl 0.87153(4) 0.88502(3) -0.16359(3) 0.03952(10) Uani 1 1 d . . . . .
Cl2B Cl 0.93180(7) 0.93638(5) -0.03082(4) 0.0657(2) Uani 1 1 d . . . . .
Cl3B Cl 0.94311(6) 0.73049(4) 0.02668(4) 0.06446(17) Uani 1 1 d . . . . .

loop_
_atom_site_aniso_label
_atom_site_aniso_U_11
_atom_site_aniso_U_22
_atom_site_aniso_U_33
_atom_site_aniso_U_23
_atom_site_aniso_U_13
_atom_site_aniso_U_12
O101 0.0160(4) 0.0182(4) 0.0133(3) -0.0044(3) -0.0041(3) -0.0022(3)
C101 0.0162(5) 0.0100(4) 0.0109(4) -0.0030(3) -0.0010(3) -0.0025(3)
C102 0.0164(5) 0.0105(4) 0.0113(4) -0.0032(3) 0.0002(3) -0.0030(3)
C103 0.0140(5) 0.0094(4) 0.0125(4) -0.0028(3) 0.0004(3) -0.0028(3)
C104 0.0131(5) 0.0107(4) 0.0115(4) -0.0028(3) -0.0013(3) -0.0025(3)
C105 0.0141(5) 0.0114(4) 0.0114(4) -0.0040(3) -0.0003(3) -0.0028(3)
C106 0.0149(5) 0.0126(4) 0.0124(4) -0.0050(3) -0.0011(3) -0.0014(3)
C107 0.0163(5) 0.0117(4) 0.0113(4) -0.0044(3) -0.0020(3) -0.0016(3)
C108 0.0201(6) 0.0176(5) 0.0125(4) -0.0065(4) -0.0011(4) -0.0025(4)
C109 0.0244(6) 0.0119(4) 0.0192(5) -0.0046(4) -0.0084(4) -0.0011(4)
C110 0.0192(6) 0.0241(5) 0.0153(5) -0.0083(4) 0.0003(4) -0.0079(4)
C111 0.0231(6) 0.0218(5) 0.0131(4) -0.0072(4) -0.0023(4) -0.0042(4)
C112 0.0301(7) 0.0209(5) 0.0152(5) -0.0007(4) -0.0075(4) -0.0060(5)
C113 0.0297(7) 0.0142(5) 0.0221(5) -0.0045(4) -0.0119(5) 0.0005(4)
C114 0.0206(6) 0.0292(6) 0.0275(6) -0.0163(5) -0.0092(5) 0.0042(5)
C115 0.0195(6) 0.0310(6) 0.0198(5) -0.0128(5) -0.0011(4) -0.0076(5)
C116 0.0261(7) 0.0261(6) 0.0194(5) -0.0117(4) -0.0031(4) -0.0081(5)
C117 0.0147(5) 0.0151(4) 0.0127(4) -0.0062(3) -0.0011(3) -0.0019(3)
C118 0.0237(6) 0.0186(5) 0.0128(5) -0.0005(4) -0.0006(4) 0.0017(4)
O201 0.0227(4) 0.0125(3) 0.0126(3) -0.0026(3) 0.0008(3) -0.0043(3)
C201 0.0157(5) 0.0123(4) 0.0128(4) -0.0061(3) 0.0003(3) -0.0036(3)
C202 0.0153(5) 0.0135(4) 0.0131(4) -0.0060(3) 0.0015(3) -0.0041(3)
C203 0.0145(5) 0.0131(4) 0.0114(4) -0.0055(3) -0.0006(3) -0.0029(3)
C204 0.0167(5) 0.0121(4) 0.0105(4) -0.0040(3) -0.0010(3) -0.0036(3)
C205 0.0151(5) 0.0147(4) 0.0114(4) -0.0065(3) 0.0012(3) -0.0053(3)
C206 0.0158(5) 0.0133(4) 0.0139(4) -0.0071(4) 0.0008(3) -0.0034(3)
C207 0.0154(5) 0.0116(4) 0.0123(4) -0.0054(3) 0.0006(3) -0.0025(3)
C208 0.0226(6) 0.0157(4) 0.0135(4) -0.0076(4) 0.0007(4) -0.0045(4)
C209 0.0187(6) 0.0133(4) 0.0141(4) -0.0051(4) -0.0007(4) -0.0047(4)
C210 0.0159(5) 0.0151(4) 0.0179(5) -0.0063(4) 0.0012(4) -0.0013(4)
C211 0.0257(6) 0.0181(5) 0.0125(4) -0.0062(4) -0.0001(4) -0.0043(4)
C212 0.0241(6) 0.0163(5) 0.0151(5) -0.0045(4) 0.0029(4) -0.0058(4)
C213 0.0225(6) 0.0135(4) 0.0163(5) -0.0054(4) 0.0000(4) -0.0054(4)
C214 0.0265(6) 0.0136(5) 0.0190(5) -0.0073(4) 0.0005(4) -0.0020(4)
C215 0.0185(6) 0.0153(5) 0.0195(5) -0.0055(4) -0.0005(4) 0.0003(4)
C216 0.0242(6) 0.0195(5) 0.0180(5) -0.0043(4) -0.0059(4) -0.0023(4)
C217 0.0166(5) 0.0159(4) 0.0123(4) -0.0068(3) 0.0022(3) -0.0060(4)
C218 0.0232(6) 0.0148(5) 0.0251(5) -0.0095(4) 0.0059(4) -0.0068(4)
O301 0.0154(4) 0.0151(3) 0.0098(3) -0.0023(3) -0.0013(3) -0.0024(3)
C301 0.0130(5) 0.0117(4) 0.0106(4) -0.0036(3) 0.0001(3) -0.0024(3)
C302 0.0143(5) 0.0118(4) 0.0120(4) -0.0039(3) 0.0003(3) -0.0035(3)
C303 0.0132(5) 0.0129(4) 0.0115(4) -0.0048(3) 0.0013(3) -0.0037(3)
C304 0.0121(5) 0.0120(4) 0.0098(4) -0.0033(3) 0.0003(3) -0.0018(3)
C305 0.0121(5) 0.0106(4) 0.0122(4) -0.0040(3) 0.0014(3) -0.0022(3)
C306 0.0137(5) 0.0118(4) 0.0127(4) -0.0045(3) 0.0000(3) -0.0030(3)
C307 0.0151(5) 0.0110(4) 0.0104(4) -0.0030(3) -0.0009(3) -0.0026(3)
C308 0.0270(6) 0.0126(4) 0.0161(5) -0.0021(4) -0.0056(4) -0.0057(4)
C309 0.0171(6) 0.0235(5) 0.0151(5) -0.0039(4) -0.0014(4) -0.0063(4)
C310 0.0216(6) 0.0182(5) 0.0140(5) -0.0072(4) -0.0020(4) 0.0020(4)
C311 0.0312(7) 0.0131(5) 0.0168(5) -0.0018(4) -0.0069(4) -0.0038(4)
C312 0.0242(7) 0.0217(5) 0.0192(5) -0.0080(4) -0.0061(4) 0.0050(4)
C313 0.0176(6) 0.0273(6) 0.0190(5) -0.0047(4) -0.0038(4) -0.0059(4)
C314 0.0348(8) 0.0207(5) 0.0200(5) -0.0060(4) -0.0109(5) -0.0067(5)
C315 0.0279(7) 0.0204(5) 0.0132(5) -0.0074(4) -0.0031(4) 0.0015(4)
C316 0.0258(7) 0.0237(6) 0.0133(5) -0.0012(4) -0.0009(4) -0.0063(5)
C317 0.0138(5) 0.0107(4) 0.0144(4) -0.0034(3) 0.0015(3) -0.0029(3)
C318 0.0233(6) 0.0285(6) 0.0101(4) -0.0036(4) 0.0014(4) -0.0047(5)
C1A 0.0277(7) 0.0194(5) 0.0166(5) -0.0066(4) -0.0015(4) -0.0068(4)
Cl1A 0.03390(19) 0.02119(14) 0.03147(16) -0.01158(12) -0.00350(12) -0.00600(12)
Cl2A 0.03599(19) 0.02545(14) 0.01738(13) -0.00740(11) 0.00069(11) -0.01356(12)
Cl3A 0.02828(18) 0.02513(14) 0.02126(14) -0.00695(11) -0.00029(11) -0.00668(11)
C1B 0.0472(10) 0.0323(7) 0.0228(6) -0.0103(5) 0.0087(6) -0.0224(6)
Cl1B 0.0489(3) 0.0476(2) 0.02611(17) -0.01765(15) 0.00456(15) -0.02052(18)
Cl2B 0.1159(6) 0.0881(4) 0.0403(2) -0.0405(3) 0.0331(3) -0.0807(4)
Cl3B 0.0723(4) 0.0423(3) 0.0496(3) 0.0093(2) -0.0125(3) -0.0228(2)


#----------------------------------------------------------------------------#
#                   MOLECULAR GEOMETRY                                       #
#----------------------------------------------------------------------------#

_geom_special_details
;
 All esds (except the esd in the dihedral angle between two l.s. planes)
 are estimated using the full covariance matrix.  The cell esds are taken
 into account individually in the estimation of esds in distances, angles
 and torsion angles; correlations between esds in cell parameters are only
 used when they are defined by crystal symmetry.  An approximate (isotropic)
 treatment of cell esds is used for estimating esds involving l.s. planes.
;
loop_
_geom_bond_atom_site_label_1
_geom_bond_atom_site_label_2
_geom_bond_distance
_geom_bond_site_symmetry_2
_geom_bond_publ_flag
O101 C104 1.3893(13) . ?
O101 C118 1.4323(15) . ?
C101 C102 1.3921(16) . ?
C101 C106 1.4007(14) . ?
C101 C107 1.5248(15) . ?
C102 C103 1.4038(15) . ?
C102 H102 0.95 . ?
C103 C104 1.3924(14) . ?
C103 C317 1.5235(16) 2_676 ?
C104 C105 1.4046(16) . ?
C105 C106 1.3892(15) . ?
C105 C117 1.5200(14) . ?
C106 H106 0.95 . ?
C107 C108 1.5364(15) . ?
C107 C109 1.5480(16) . ?
C107 C110 1.5482(18) . ?
C108 C111 1.5394(17) . ?
C108 H10A 0.99 . ?
C108 H10B 0.99 . ?
C109 C113 1.5376(17) . ?
C109 H10C 0.99 . ?
C109 H10D 0.99 . ?
C110 C115 1.5403(18) . ?
C110 H11A 0.99 . ?
C110 H11B 0.99 . ?
C111 C116 1.529(2) . ?
C111 C112 1.5289(18) . ?
C111 H111 1 . ?
C112 C113 1.5301(19) . ?
C112 H11C 0.99 . ?
C112 H11D 0.99 . ?
C113 C114 1.531(2) . ?
C113 H113 1 . ?
C114 C115 1.534(2) . ?
C114 H11E 0.99 . ?
C114 H11F 0.99 . ?
C115 C116 1.5339(18) . ?
C115 H115 1 . ?
C116 H11G 0.99 . ?
C116 H11H 0.99 . ?
C117 C203 1.5066(16) . ?
C117 H11I 0.99 . ?
C117 H11J 0.99 . ?
C118 H11K 0.98 . ?
C118 H11L 0.98 . ?
C118 H11M 0.98 . ?
O201 C204 1.3854(13) . ?
O201 C218 1.4397(15) . ?
C201 C206 1.3970(16) . ?
C201 C202 1.3985(16) . ?
C201 C207 1.5228(15) . ?
C202 C203 1.3938(14) . ?
C202 H202 0.95 . ?
C203 C204 1.3965(16) . ?
C204 C205 1.3971(16) . ?
C205 C206 1.3969(15) . ?
C205 C217 1.5110(16) . ?
C206 H206 0.95 . ?
C207 C210 1.5382(17) . ?
C207 C209 1.5451(17) . ?
C207 C208 1.5478(15) . ?
C208 C211 1.5362(16) . ?
C208 H20A 0.99 . ?
C208 H20B 0.99 . ?
C209 C213 1.5346(16) . ?
C209 H20C 0.99 . ?
C209 H20D 0.99 . ?
C210 C215 1.5344(16) . ?
C210 H21A 0.99 . ?
C210 H21B 0.99 . ?
C211 C212 1.5339(19) . ?
C211 C216 1.5346(19) . ?
C211 H211 1 . ?
C212 C213 1.5344(16) . ?
C212 H21C 0.99 . ?
C212 H21D 0.99 . ?
C213 C214 1.5332(18) . ?
C213 H213 1 . ?
C214 C215 1.530(2) . ?
C214 H21E 0.99 . ?
C214 H21F 0.99 . ?
C215 C216 1.5342(17) . ?
C215 H215 1 . ?
C216 H21G 0.99 . ?
C216 H21H 0.99 . ?
C217 C303 1.5115(16) . ?
C217 H21I 0.99 . ?
C217 H21J 0.99 . ?
C218 H21K 0.98 . ?
C218 H21L 0.98 . ?
C218 H21M 0.98 . ?
O301 C304 1.3927(13) . ?
O301 C318 1.4273(14) . ?
C301 C302 1.3886(15) . ?
C301 C306 1.4066(14) . ?
C301 C307 1.5291(15) . ?
C302 C303 1.4006(14) . ?
C302 H302 0.95 . ?
C303 C304 1.3939(14) . ?
C304 C305 1.3994(15) . ?
C305 C306 1.3966(15) . ?
C305 C317 1.5177(15) . ?
C306 H306 0.95 . ?
C307 C309 1.5379(17) . ?
C307 C310 1.5422(15) . ?
C307 C308 1.5434(16) . ?
C308 C311 1.5400(17) . ?
C308 H30A 0.99 . ?
C308 H30B 0.99 . ?
C309 C313 1.5412(17) . ?
C309 H30C 0.99 . ?
C309 H30D 0.99 . ?
C310 C315 1.5392(17) . ?
C310 H31A 0.99 . ?
C310 H31B 0.99 . ?
C311 C312 1.521(2) . ?
C311 C316 1.5293(19) . ?
C311 H311 1 . ?
C312 C313 1.532(2) . ?
C312 H31C 0.99 . ?
C312 H31D 0.99 . ?
C313 C314 1.536(2) . ?
C313 H313 1 . ?
C314 C315 1.527(2) . ?
C314 H31E 0.99 . ?
C314 H31F 0.99 . ?
C315 C316 1.5316(19) . ?
C315 H315 1 . ?
C316 H31G 0.99 . ?
C316 H31H 0.99 . ?
C317 C103 1.5235(16) 2_676 ?
C317 H31I 0.99 . ?
C317 H31J 0.99 . ?
C318 H31K 0.98 . ?
C318 H31L 0.98 . ?
C318 H31M 0.98 . ?
C1A Cl3A 1.7636(15) . ?
C1A Cl1A 1.7676(14) . ?
C1A Cl2A 1.7685(13) . ?
C1A H1A 1 . ?
C1B Cl3B 1.7451(19) . ?
C1B Cl1B 1.7478(15) . ?
C1B Cl2B 1.7524(17) . ?
C1B H1B 1 . ?

loop_
_geom_angle_atom_site_label_1
_geom_angle_atom_site_label_2
_geom_angle_atom_site_label_3
_geom_angle
_geom_angle_site_symmetry_1
_geom_angle_site_symmetry_3
_geom_angle_publ_flag
C104 O101 C118 113.21(10) . . ?
C102 C101 C106 117.70(10) . . ?
C102 C101 C107 123.41(9) . . ?
C106 C101 C107 118.88(10) . . ?
C101 C102 C103 121.94(10) . . ?
C101 C102 H102 119 . . ?
C103 C102 H102 119 . . ?
C104 C103 C102 118.30(10) . . ?
C104 C103 C317 121.10(10) . 2_676 ?
C102 C103 C317 120.55(9) . 2_676 ?
O101 C104 C103 119.20(10) . . ?
O101 C104 C105 119.20(9) . . ?
C103 C104 C105 121.45(10) . . ?
C106 C105 C104 118.07(10) . . ?
C106 C105 C117 122.06(10) . . ?
C104 C105 C117 119.73(9) . . ?
C105 C106 C101 122.35(10) . . ?
C105 C106 H106 118.8 . . ?
C101 C106 H106 118.8 . . ?
C101 C107 C108 112.68(9) . . ?
C101 C107 C109 109.62(9) . . ?
C108 C107 C109 108.05(9) . . ?
C101 C107 C110 109.99(9) . . ?
C108 C107 C110 107.77(10) . . ?
C109 C107 C110 108.62(10) . . ?
C107 C108 C111 110.94(10) . . ?
C107 C108 H10A 109.5 . . ?
C111 C108 H10A 109.5 . . ?
C107 C108 H10B 109.5 . . ?
C111 C108 H10B 109.5 . . ?
H10A C108 H10B 108 . . ?
C113 C109 C107 110.56(10) . . ?
C113 C109 H10C 109.5 . . ?
C107 C109 H10C 109.5 . . ?
C113 C109 H10D 109.5 . . ?
C107 C109 H10D 109.5 . . ?
H10C C109 H10D 108.1 . . ?
C115 C110 C107 110.84(10) . . ?
C115 C110 H11A 109.5 . . ?
C107 C110 H11A 109.5 . . ?
C115 C110 H11B 109.5 . . ?
C107 C110 H11B 109.5 . . ?
H11A C110 H11B 108.1 . . ?
C116 C111 C112 109.39(11) . . ?
C116 C111 C108 110.08(10) . . ?
C112 C111 C108 109.01(11) . . ?
C116 C111 H111 109.4 . . ?
C112 C111 H111 109.4 . . ?
C108 C111 H111 109.4 . . ?
C111 C112 C113 109.52(10) . . ?
C111 C112 H11C 109.8 . . ?
C113 C112 H11C 109.8 . . ?
C111 C112 H11D 109.8 . . ?
C113 C112 H11D 109.8 . . ?
H11C C112 H11D 108.2 . . ?
C112 C113 C114 110.04(11) . . ?
C112 C113 C109 109.28(11) . . ?
C114 C113 C109 109.19(11) . . ?
C112 C113 H113 109.4 . . ?
C114 C113 H113 109.4 . . ?
C109 C113 H113 109.4 . . ?
C113 C114 C115 109.65(11) . . ?
C113 C114 H11E 109.7 . . ?
C115 C114 H11E 109.7 . . ?
C113 C114 H11F 109.7 . . ?
C115 C114 H11F 109.7 . . ?
H11E C114 H11F 108.2 . . ?
C114 C115 C116 109.33(11) . . ?
C114 C115 C110 109.32(11) . . ?
C116 C115 C110 109.25(11) . . ?
C114 C115 H115 109.6 . . ?
C116 C115 H115 109.6 . . ?
C110 C115 H115 109.6 . . ?
C111 C116 C115 109.52(11) . . ?
C111 C116 H11G 109.8 . . ?
C115 C116 H11G 109.8 . . ?
C111 C116 H11H 109.8 . . ?
C115 C116 H11H 109.8 . . ?
H11G C116 H11H 108.2 . . ?
C203 C117 C105 114.90(9) . . ?
C203 C117 H11I 108.5 . . ?
C105 C117 H11I 108.5 . . ?
C203 C117 H11J 108.5 . . ?
C105 C117 H11J 108.5 . . ?
H11I C117 H11J 107.5 . . ?
O101 C118 H11K 109.5 . . ?
O101 C118 H11L 109.5 . . ?
H11K C118 H11L 109.5 . . ?
O101 C118 H11M 109.5 . . ?
H11K C118 H11M 109.5 . . ?
H11L C118 H11M 109.5 . . ?
C204 O201 C218 114.04(9) . . ?
C206 C201 C202 117.21(10) . . ?
C206 C201 C207 122.87(10) . . ?
C202 C201 C207 119.91(10) . . ?
C203 C202 C201 122.37(11) . . ?
C203 C202 H202 118.8 . . ?
C201 C202 H202 118.8 . . ?
C202 C203 C204 118.39(10) . . ?
C202 C203 C117 120.27(10) . . ?
C204 C203 C117 121.34(9) . . ?
O201 C204 C203 120.77(10) . . ?
O201 C204 C205 118.08(10) . . ?
C203 C204 C205 121.09(10) . . ?
C206 C205 C204 118.42(10) . . ?
C206 C205 C217 121.06(10) . . ?
C204 C205 C217 120.48(9) . . ?
C205 C206 C201 122.21(10) . . ?
C205 C206 H206 118.9 . . ?
C201 C206 H206 118.9 . . ?
C201 C207 C210 112.23(10) . . ?
C201 C207 C209 110.70(9) . . ?
C210 C207 C209 107.82(9) . . ?
C201 C207 C208 109.46(8) . . ?
C210 C207 C208 107.90(9) . . ?
C209 C207 C208 108.63(9) . . ?
C211 C208 C207 110.87(9) . . ?
C211 C208 H20A 109.5 . . ?
C207 C208 H20A 109.5 . . ?
C211 C208 H20B 109.5 . . ?
C207 C208 H20B 109.5 . . ?
H20A C208 H20B 108.1 . . ?
C213 C209 C207 110.75(10) . . ?
C213 C209 H20C 109.5 . . ?
C207 C209 H20C 109.5 . . ?
C213 C209 H20D 109.5 . . ?
C207 C209 H20D 109.5 . . ?
H20C C209 H20D 108.1 . . ?
C215 C210 C207 111.02(10) . . ?
C215 C210 H21A 109.4 . . ?
C207 C210 H21A 109.4 . . ?
C215 C210 H21B 109.4 . . ?
C207 C210 H21B 109.4 . . ?
H21A C210 H21B 108 . . ?
C212 C211 C216 109.34(10) . . ?
C212 C211 C208 109.01(10) . . ?
C216 C211 C208 109.58(11) . . ?
C212 C211 H211 109.6 . . ?
C216 C211 H211 109.6 . . ?
C208 C211 H211 109.6 . . ?
C211 C212 C213 110.08(10) . . ?
C211 C212 H21C 109.6 . . ?
C213 C212 H21C 109.6 . . ?
C211 C212 H21D 109.6 . . ?
C213 C212 H21D 109.6 . . ?
H21C C212 H21D 108.2 . . ?
C214 C213 C212 109.03(10) . . ?
C214 C213 C209 109.59(10) . . ?
C212 C213 C209 109.48(9) . . ?
C214 C213 H213 109.6 . . ?
C212 C213 H213 109.6 . . ?
C209 C213 H213 109.6 . . ?
C215 C214 C213 109.20(9) . . ?
C215 C214 H21E 109.8 . . ?
C213 C214 H21E 109.8 . . ?
C215 C214 H21F 109.8 . . ?
C213 C214 H21F 109.8 . . ?
H21E C214 H21F 108.3 . . ?
C214 C215 C216 109.84(11) . . ?
C214 C215 C210 109.73(10) . . ?
C216 C215 C210 109.47(10) . . ?
C214 C215 H215 109.3 . . ?
C216 C215 H215 109.3 . . ?
C210 C215 H215 109.3 . . ?
C215 C216 C211 109.05(10) . . ?
C215 C216 H21G 109.9 . . ?
C211 C216 H21G 109.9 . . ?
C215 C216 H21H 109.9 . . ?
C211 C216 H21H 109.9 . . ?
H21G C216 H21H 108.3 . . ?
C205 C217 C303 111.54(9) . . ?
C205 C217 H21I 109.3 . . ?
C303 C217 H21I 109.3 . . ?
C205 C217 H21J 109.3 . . ?
C303 C217 H21J 109.3 . . ?
H21I C217 H21J 108 . . ?
O201 C218 H21K 109.5 . . ?
O201 C218 H21L 109.5 . . ?
H21K C218 H21L 109.5 . . ?
O201 C218 H21M 109.5 . . ?
H21K C218 H21M 109.5 . . ?
H21L C218 H21M 109.5 . . ?
C304 O301 C318 113.57(9) . . ?
C302 C301 C306 117.35(10) . . ?
C302 C301 C307 121.96(9) . . ?
C306 C301 C307 120.69(10) . . ?
C301 C302 C303 122.56(10) . . ?
C301 C302 H302 118.7 . . ?
C303 C302 H302 118.7 . . ?
C304 C303 C302 118.36(10) . . ?
C304 C303 C217 122.76(10) . . ?
C302 C303 C217 118.86(9) . . ?
O301 C304 C303 119.67(10) . . ?
O301 C304 C305 119.13(9) . . ?
C303 C304 C305 121.14(10) . . ?
C306 C305 C304 118.60(9) . . ?
C306 C305 C317 120.40(10) . . ?
C304 C305 C317 121.00(9) . . ?
C305 C306 C301 121.91(10) . . ?
C305 C306 H306 119 . . ?
C301 C306 H306 119 . . ?
C301 C307 C309 110.54(9) . . ?
C301 C307 C310 110.09(9) . . ?
C309 C307 C310 108.63(10) . . ?
C301 C307 C308 111.95(9) . . ?
C309 C307 C308 108.05(10) . . ?
C310 C307 C308 107.46(9) . . ?
C311 C308 C307 110.90(10) . . ?
C311 C308 H30A 109.5 . . ?
C307 C308 H30A 109.5 . . ?
C311 C308 H30B 109.5 . . ?
C307 C308 H30B 109.5 . . ?
H30A C308 H30B 108 . . ?
C307 C309 C313 111.03(10) . . ?
C307 C309 H30C 109.4 . . ?
C313 C309 H30C 109.4 . . ?
C307 C309 H30D 109.4 . . ?
C313 C309 H30D 109.4 . . ?
H30C C309 H30D 108 . . ?
C315 C310 C307 110.92(9) . . ?
C315 C310 H31A 109.5 . . ?
C307 C310 H31A 109.5 . . ?
C315 C310 H31B 109.5 . . ?
C307 C310 H31B 109.5 . . ?
H31A C310 H31B 108 . . ?
C312 C311 C316 110.15(11) . . ?
C312 C311 C308 109.60(11) . . ?
C316 C311 C308 109.01(11) . . ?
C312 C311 H311 109.4 . . ?
C316 C311 H311 109.4 . . ?
C308 C311 H311 109.4 . . ?
C311 C312 C313 109.49(11) . . ?
C311 C312 H31C 109.8 . . ?
C313 C312 H31C 109.8 . . ?
C311 C312 H31D 109.8 . . ?
C313 C312 H31D 109.8 . . ?
H31C C312 H31D 108.2 . . ?
C312 C313 C314 110.03(11) . . ?
C312 C313 C309 108.75(11) . . ?
C314 C313 C309 108.99(11) . . ?
C312 C313 H313 109.7 . . ?
C314 C313 H313 109.7 . . ?
C309 C313 H313 109.7 . . ?
C315 C314 C313 109.79(11) . . ?
C315 C314 H31E 109.7 . . ?
C313 C314 H31E 109.7 . . ?
C315 C314 H31F 109.7 . . ?
C313 C314 H31F 109.7 . . ?
H31E C314 H31F 108.2 . . ?
C314 C315 C316 109.57(11) . . ?
C314 C315 C310 109.01(11) . . ?
C316 C315 C310 109.57(11) . . ?
C314 C315 H315 109.6 . . ?
C316 C315 H315 109.6 . . ?
C310 C315 H315 109.6 . . ?
C311 C316 C315 109.39(10) . . ?
C311 C316 H31G 109.8 . . ?
C315 C316 H31G 109.8 . . ?
C311 C316 H31H 109.8 . . ?
C315 C316 H31H 109.8 . . ?
H31G C316 H31H 108.2 . . ?
C305 C317 C103 114.41(9) . 2_676 ?
C305 C317 H31I 108.7 . . ?
C103 C317 H31I 108.7 2_676 . ?
C305 C317 H31J 108.7 . . ?
C103 C317 H31J 108.7 2_676 . ?
H31I C317 H31J 107.6 . . ?
O301 C318 H31K 109.5 . . ?
O301 C318 H31L 109.5 . . ?
H31K C318 H31L 109.5 . . ?
O301 C318 H31M 109.5 . . ?
H31K C318 H31M 109.5 . . ?
H31L C318 H31M 109.5 . . ?
Cl3A C1A Cl1A 110.91(8) . . ?
Cl3A C1A Cl2A 110.49(7) . . ?
Cl1A C1A Cl2A 109.68(7) . . ?
Cl3A C1A H1A 108.6 . . ?
Cl1A C1A H1A 108.6 . . ?
Cl2A C1A H1A 108.6 . . ?
Cl3B C1B Cl1B 110.72(9) . . ?
Cl3B C1B Cl2B 111.83(11) . . ?
Cl1B C1B Cl2B 109.80(8) . . ?
Cl3B C1B H1B 108.1 . . ?
Cl1B C1B H1B 108.1 . . ?
Cl2B C1B H1B 108.1 . . ?


# END of CIF
_exptl_crystal_recrystallization_method
'Re-crystallisation from solvent: CHCl3 / CH3OH'
