# Supplementary material for: Influence of exo-Adamantyl Groups and endo-OH Functions on the Threading of Calix[6]arene Macrocycle
Source: J Org Chem. 2020 Sep 9;85(19):12585–93. doi: 10.1021/acs.joc.0c01769 (PMC8011915; doi:10.1021/acs.joc.0c01769)
Supplement: Supplementary file 3 — jo0c01769_si_003.cif [file jo0c01769_si_003.cif]

#######################################################################
#
# This file contains crystal structure data downloaded from the
# Cambridge Structural Database (CSD) hosted by the Cambridge
# Crystallographic Data Centre (CCDC).
#
# Full information about CCDC data access policies and citation
# guidelines are available at http://www.ccdc.cam.ac.uk/access/V1
#
# Audit and citation data items may have been added by the CCDC.
# Please retain this information to preserve the provenance of
# this file and to allow appropriate attribution of the data.
#
#######################################################################

data_shelx
_database_code_depnum_ccdc_archive 'CCDC 1988955'
loop_
_audit_author_name
_audit_author_address
'Neal Hickey'
;University of Trieste
Italy
;
_audit_update_record
;
2020-03-16 deposited with the CCDC.	2020-03-18 downloaded from the CCDC.
;

_audit_creation_date             2020-03-06T18:04:53-00:00
_audit_creation_method           'WinGX routine CIF_UPDATE'
_audit_conform_dict_name         cif_core.dic
_audit_conform_dict_version      2.4.3
_audit_conform_dict_location     ftp://ftp.iucr.org/pub/cif_core.dic

#----------------------------------------------------------------------------#
#                   CHEMICAL INFORMATION                                     #
#----------------------------------------------------------------------------#

_chemical_formula_moiety         'C126  H168  O6,  2.25 (C H Cl3)'
_chemical_formula_sum            'C128.25 H170.25 Cl6.75 O6'
_chemical_formula_weight         2047.17

#----------------------------------------------------------------------------#
#                   UNIT CELL INFORMATION                                    #
#----------------------------------------------------------------------------#

_symmetry_cell_setting           triclinic
_symmetry_space_group_name_H-M   'P -1'
_symmetry_space_group_name_Hall  '-P 1'
_symmetry_Int_Tables_number      2
loop_
_symmetry_equiv_pos_as_xyz
'x, y, z'
'-x, -y, -z'

_cell_length_a                   12.959(4)
_cell_length_b                   15.165(3)
_cell_length_c                   29.378(7)
_cell_angle_alpha                75.80(3)
_cell_angle_beta                 86.69(2)
_cell_angle_gamma                86.896(10)
_cell_volume                     5583(3)
_cell_formula_units_Z            2
_cell_measurement_temperature    100(2)
_cell_measurement_reflns_used    12871
_cell_measurement_theta_min      1.36
_cell_measurement_theta_max      21.6
_cell_measurement_wavelength     0.7

#----------------------------------------------------------------------------#
#                   CRYSTAL INFORMATION                                      #
#----------------------------------------------------------------------------#

_exptl_crystal_description       'Flat rods'
_exptl_crystal_colour            Colourless
_exptl_crystal_size_max          0.15
_exptl_crystal_size_mid          0.05
_exptl_crystal_size_min          0.01
_exptl_crystal_density_diffrn    1.218
_exptl_crystal_density_method    'not measured'
_exptl_crystal_F_000             2205

#----------------------------------------------------------------------------#
#                   ABSORPTION CORRECTION                                    #
#----------------------------------------------------------------------------#

_exptl_absorpt_coefficient_mu    0.216
_exptl_absorpt_correction_type   none

#----------------------------------------------------------------------------#
#                   DATA COLLECTION                                          #
#----------------------------------------------------------------------------#

_diffrn_ambient_temperature      100(2)
_diffrn_radiation_wavelength     0.7
_diffrn_radiation_type           Synchrotron
_diffrn_radiation_probe          x-ray
_diffrn_measurement_device       'Area Detector'
_diffrn_measurement_device_type  'Dectris Pilatus 2M'
_diffrn_measurement_method       'Rotating Crystal'
_diffrn_standards_number         0
_diffrn_standards_interval_time  .
_diffrn_standards_interval_count .
_diffrn_standards_decay_%        ?
_diffrn_reflns_av_R_equivalents  0.1038
_diffrn_reflns_av_unetI/netI     0.0829
_diffrn_reflns_number            45006
_diffrn_reflns_limit_h_min       -13
_diffrn_reflns_limit_h_max       13
_diffrn_reflns_limit_k_min       -15
_diffrn_reflns_limit_k_max       15
_diffrn_reflns_limit_l_min       -30
_diffrn_reflns_limit_l_max       30
_diffrn_reflns_theta_min         1.365
_diffrn_reflns_theta_max         21.601
_diffrn_reflns_theta_full        21.601
_diffrn_measured_fraction_theta_full 0.95
_diffrn_measured_fraction_theta_max 0.95
_diffrn_reflns_Laue_measured_fraction_full 0.95
_diffrn_reflns_Laue_measured_fraction_max 0.95
_diffrn_reflns_point_group_measured_fraction_full 0.95
_diffrn_reflns_point_group_measured_fraction_max 0.95
_reflns_Friedel_coverage         0
_reflns_number_total             12925
_reflns_number_gt                7363
_reflns_threshold_expression     'I > 2\s(I)'

#----------------------------------------------------------------------------#
#                   COMPUTER PROGRAMS USED                                   #
#----------------------------------------------------------------------------#

_computing_data_collection       'Elettra XRD1 Data Collection SW'
_computing_cell_refinement       'XDS (Kabsch, 2010)'
_computing_data_reduction        XDS
_computing_structure_solution    'SHELXS-2013 (Sheldrick, 2008)'
_computing_structure_refinement  'SHELXL-2014/7 (Sheldrick, 2014)'
_computing_molecular_graphics    'ORTEP-3 for Windows (Farrugia, 2012)'
_computing_publication_material  'WinGX publication routines (Farrugia, 2012)'

#----------------------------------------------------------------------------#
#                   STRUCTURE SOLUTION                                       #
#----------------------------------------------------------------------------#

_atom_sites_solution_primary     direct
_atom_sites_solution_secondary   direct
_atom_sites_solution_hydrogens   mixed

#----------------------------------------------------------------------------#
#                   REFINEMENT INFORMATION                                   #
#----------------------------------------------------------------------------#

_refine_ls_structure_factor_coef Fsqd
_refine_ls_matrix_type           full
_refine_ls_weighting_scheme      calc
_refine_ls_weighting_details
'w=1/[\s^2^(Fo^2^)+(0.1695P)^2^+7.6660P] where P=(Fo^2^+2Fc^2^)/3'
_refine_ls_hydrogen_treatment    constr
_refine_ls_extinction_method     'SHELXL-2014/7 (Sheldrick 2014'
_refine_ls_extinction_expression Fc^*^=kFc[1+0.001xFc^2^\l^3^/sin(2\q)]^-1/4^
_refine_ls_extinction_coef       0.0042(8)
_refine_ls_number_reflns         12925
_refine_ls_number_parameters     1417
_refine_ls_number_restraints     1495
_refine_ls_number_constraints    0
_refine_ls_R_factor_all          0.1598
_refine_ls_R_factor_gt           0.1007
_refine_ls_wR_factor_ref         0.3254
_refine_ls_wR_factor_gt          0.2737
_refine_ls_goodness_of_fit_ref   1.042
_refine_ls_restrained_S_all      1.045
_refine_ls_shift/su_max          0.003
_refine_ls_shift/su_mean         0
_refine_diff_density_max         0.666
_refine_diff_density_min         -0.413
_refine_diff_density_rms         0.065

#----------------------------------------------------------------------------#
#                   CONSTRAINTS AND RESTRAINTS                               #
#----------------------------------------------------------------------------#


#----------------------------------------------------------------------------#
#                   ATOMIC TYPES, COORDINATES AND THERMAL PARAMETERS         #
#----------------------------------------------------------------------------#

loop_
_atom_type_symbol
_atom_type_description
_atom_type_scat_dispersion_real
_atom_type_scat_dispersion_imag
_atom_type_scat_source
C C 0.003 0.0016 'International Tables Vol C Tables 4.2.6.8 and 6.1.1.4'
H H 0 0 'International Tables Vol C Tables 4.2.6.8 and 6.1.1.4'
O O 0.0105 0.0059 'International Tables Vol C Tables 4.2.6.8 and 6.1.1.4'
Cl Cl 0.1456 0.155 'International Tables Vol C Tables 4.2.6.8 and 6.1.1.4'

loop_
_atom_site_label
_atom_site_type_symbol
_atom_site_fract_x
_atom_site_fract_y
_atom_site_fract_z
_atom_site_U_iso_or_equiv
_atom_site_adp_type
_atom_site_occupancy
_atom_site_site_symmetry_order
_atom_site_calc_flag
_atom_site_refinement_flags_posn
_atom_site_refinement_flags_adp
_atom_site_refinement_flags_occupancy
_atom_site_disorder_assembly
_atom_site_disorder_group
O101 O 0.8031(4) 0.4139(3) 0.91723(15) 0.0635(12) Uani 1 1 d D U . . .
C101 C 0.7600(5) 0.2536(4) 0.8219(2) 0.0532(16) Uani 1 1 d . U . . .
C102 C 0.8562(5) 0.2875(4) 0.8258(2) 0.0570(17) Uani 1 1 d . U . . .
H102 H 0.9129 0.2745 0.8061 0.068 Uiso 1 1 calc R U . . .
C103 C 0.8721(5) 0.3398(4) 0.8576(2) 0.0575(17) Uani 1 1 d . U . . .
C104 C 0.7896(5) 0.3579(4) 0.8865(2) 0.0555(16) Uani 1 1 d . U . . .
C105 C 0.6917(5) 0.3246(4) 0.8846(2) 0.0570(17) Uani 1 1 d . U . . .
C106 C 0.6803(5) 0.2723(4) 0.8521(2) 0.0610(18) Uani 1 1 d . U . . .
H106 H 0.6146 0.2484 0.8507 0.073 Uiso 1 1 calc R U . . .
C107 C 0.7428(5) 0.1960(4) 0.7875(2) 0.0607(17) Uani 1 1 d . U . . .
C108 C 0.8320(6) 0.1994(5) 0.7509(3) 0.077(2) Uani 1 1 d . U . . .
H10A H 0.8969 0.1773 0.7669 0.092 Uiso 1 1 calc R U . . .
H10B H 0.8406 0.2631 0.733 0.092 Uiso 1 1 calc R U . . .
C109 C 0.7348(6) 0.0951(4) 0.8141(3) 0.071(2) Uani 1 1 d . U . . .
H10C H 0.7994 0.0738 0.8306 0.086 Uiso 1 1 calc R U . . .
H10D H 0.6768 0.0891 0.838 0.086 Uiso 1 1 calc R U . . .
C110 C 0.6436(6) 0.2286(5) 0.7610(3) 0.078(2) Uani 1 1 d . U . . .
H11A H 0.6499 0.2926 0.743 0.094 Uiso 1 1 calc R U . . .
H11B H 0.5839 0.2259 0.7838 0.094 Uiso 1 1 calc R U . . .
C111 C 0.8116(7) 0.1401(5) 0.7166(3) 0.083(2) Uani 1 1 d . U . . .
H111 H 0.8711 0.1443 0.693 0.1 Uiso 1 1 calc R U . . .
C112 C 0.8046(7) 0.0430(5) 0.7441(3) 0.087(2) Uani 1 1 d . U . . .
H11C H 0.7937 0.0036 0.7226 0.104 Uiso 1 1 calc R U . . .
H11D H 0.8701 0.0223 0.76 0.104 Uiso 1 1 calc R U . . .
C113 C 0.7168(7) 0.0353(5) 0.7799(3) 0.085(2) Uani 1 1 d . U . . .
H113 H 0.7117 -0.0296 0.7979 0.102 Uiso 1 1 calc R U . . .
C114 C 0.6162(8) 0.0679(6) 0.7564(3) 0.102(3) Uani 1 1 d . U . . .
H11E H 0.559 0.0642 0.7805 0.123 Uiso 1 1 calc R U . . .
H11F H 0.6008 0.0283 0.7356 0.123 Uiso 1 1 calc R U . . .
C115 C 0.6246(7) 0.1686(6) 0.7269(3) 0.091(3) Uani 1 1 d . U . . .
H115 H 0.559 0.1896 0.7104 0.11 Uiso 1 1 calc R U . . .
C116 C 0.7149(8) 0.1753(6) 0.6913(3) 0.091(3) Uani 1 1 d . U . . .
H11G H 0.7025 0.1389 0.6685 0.109 Uiso 1 1 calc R U . . .
H11H H 0.7224 0.2394 0.6738 0.109 Uiso 1 1 calc R U . . .
C117 C 0.6018(5) 0.3425(5) 0.9163(2) 0.0634(18) Uani 1 1 d . U . . .
H11I H 0.6289 0.3494 0.946 0.076 Uiso 1 1 calc R U . . .
H11J H 0.5583 0.2887 0.9241 0.076 Uiso 1 1 calc R U . . .
C118 C 0.8428(17) 0.3697(11) 0.9618(5) 0.064(7) Uiso 0.5 1 d D U P A -1
H11K H 0.9075 0.3346 0.9571 0.077 Uiso 0.5 1 calc R U P A -1
H11L H 0.792 0.3265 0.98 0.077 Uiso 0.5 1 calc R U P A -1
C119 C 0.8638(8) 0.4379(7) 0.9888(4) 0.035(2) Uiso 0.5 1 d D U P A -1
H11M H 0.9142 0.4809 0.9702 0.042 Uiso 0.5 1 calc R U P A -1
H11N H 0.896 0.4059 1.0184 0.042 Uiso 0.5 1 calc R U P A -1
C120 C 0.7651(11) 0.4936(9) 1.0010(5) 0.060(4) Uiso 0.5 1 d D U P A -1
H12A H 0.7118 0.4521 1.0182 0.071 Uiso 0.5 1 calc R U P A -1
H12B H 0.7356 0.5317 0.9719 0.071 Uiso 0.5 1 calc R U P A -1
C121 C 0.802(2) 0.5558(14) 1.0330(8) 0.101(9) Uiso 0.5 1 d D U P A -1
H12C H 0.7411 0.5754 1.0505 0.121 Uiso 0.5 1 calc R U P A -1
H12D H 0.8496 0.5193 1.0562 0.121 Uiso 0.5 1 calc R U P A -1
C122 C 0.8552(14) 0.6378(10) 1.0054(6) 0.086(5) Uiso 0.5 1 d D U P A -1
H12E H 0.8231 0.6591 0.9747 0.103 Uiso 0.5 1 calc R U P A -1
H12F H 0.9285 0.6204 0.9993 0.103 Uiso 0.5 1 calc R U P A -1
C123 C 0.8512(13) 0.7143(10) 1.0291(6) 0.086(5) Uiso 0.5 1 d D U P A -1
H12G H 0.8876 0.7658 1.0091 0.129 Uiso 0.5 1 calc R U P A -1
H12H H 0.7789 0.7331 1.0346 0.129 Uiso 0.5 1 calc R U P A -1
H12I H 0.8845 0.6944 1.0593 0.129 Uiso 0.5 1 calc R U P A -1
C168 C 0.8223(19) 0.3597(13) 0.9643(5) 0.073(7) Uiso 0.5 1 d D U P A -2
H16O H 0.8971 0.3434 0.9665 0.087 Uiso 0.5 1 calc R U P A -2
H16P H 0.785 0.3025 0.9699 0.087 Uiso 0.5 1 calc R U P A -2
C169 C 0.789(2) 0.4075(14) 1.0014(8) 0.160(9) Uiso 0.5 1 d D U P A -2
H16Q H 0.7125 0.4086 1.0042 0.192 Uiso 0.5 1 calc R U P A -2
H16R H 0.8143 0.3701 1.0315 0.192 Uiso 0.5 1 calc R U P A -2
C170 C 0.821(2) 0.4998(13) 0.9966(8) 0.119(7) Uiso 0.5 1 d D U P A -2
H17G H 0.8046 0.5352 0.9645 0.143 Uiso 0.5 1 calc R U P A -2
H17H H 0.8968 0.4974 0.9985 0.143 Uiso 0.5 1 calc R U P A -2
C171 C 0.774(2) 0.5542(15) 1.0315(9) 0.100(8) Uiso 0.5 1 d D U P A -2
H17I H 0.702 0.574 1.0237 0.12 Uiso 0.5 1 calc R U P A -2
H17J H 0.773 0.5142 1.0637 0.12 Uiso 0.5 1 calc R U P A -2
C172 C 0.835(2) 0.6360(15) 1.0302(9) 0.144(9) Uiso 0.5 1 d D U P A -2
H17K H 0.836 0.6762 0.9981 0.173 Uiso 0.5 1 calc R U P A -2
H17L H 0.9076 0.6162 1.0378 0.173 Uiso 0.5 1 calc R U P A -2
C173 C 0.7901(16) 0.6894(13) 1.0649(7) 0.116(6) Uiso 0.5 1 d D U P A -2
H17M H 0.832 0.7422 1.0631 0.174 Uiso 0.5 1 calc R U P A -2
H17N H 0.7189 0.7101 1.0572 0.174 Uiso 0.5 1 calc R U P A -2
H17O H 0.7905 0.6501 1.0969 0.174 Uiso 0.5 1 calc R U P A -2
O201 O 0.4402(3) 0.3434(3) 0.85327(16) 0.0644(12) Uani 1 1 d D U . . .
H201 H 0.4526 0.3522 0.8242 0.097 Uiso 0.5 1 d R U P C .
C201 C 0.4877(5) 0.5867(5) 0.8908(2) 0.0575(17) Uani 1 1 d . U . . .
C202 C 0.5483(5) 0.5091(5) 0.9068(2) 0.0577(17) Uani 1 1 d . U . . .
H202 H 0.6032 0.5119 0.9264 0.069 Uiso 1 1 calc R U . . .
C203 C 0.5333(5) 0.4270(5) 0.8958(2) 0.0562(16) Uani 1 1 d . U . . .
C204 C 0.4515(5) 0.4242(5) 0.8666(2) 0.0572(17) Uani 1 1 d . U . . .
C205 C 0.3869(5) 0.4992(5) 0.8511(2) 0.0579(17) Uani 1 1 d . U . . .
C206 C 0.4045(5) 0.5786(5) 0.8636(2) 0.0582(17) Uani 1 1 d . U . . .
H206 H 0.3587 0.6299 0.8534 0.07 Uiso 1 1 calc R U . . .
C207 C 0.5052(5) 0.6772(5) 0.9020(2) 0.0581(17) Uani 1 1 d . U . . .
C208 C 0.4965(11) 0.7592(9) 0.8590(5) 0.082(4) Uiso 0.6 1 d . U P B -1
H20A H 0.4293 0.7583 0.8447 0.099 Uiso 0.6 1 calc R U P B -1
H20B H 0.552 0.7527 0.8353 0.099 Uiso 0.6 1 calc R U P B -1
C209 C 0.4303(11) 0.6939(9) 0.9417(5) 0.083(4) Uiso 0.6 1 d . U P B -1
H20C H 0.4382 0.6424 0.9696 0.099 Uiso 0.6 1 calc R U P B -1
H20D H 0.3585 0.6951 0.9317 0.099 Uiso 0.6 1 calc R U P B -1
C210 C 0.6132(9) 0.6859(8) 0.9216(4) 0.067(3) Uiso 0.6 1 d . U P B -1
H21A H 0.6685 0.6732 0.8991 0.081 Uiso 0.6 1 calc R U P B -1
H21B H 0.621 0.6399 0.9517 0.081 Uiso 0.6 1 calc R U P B -1
C211 C 0.5051(19) 0.8576(15) 0.8717(8) 0.100(6) Uiso 0.6 1 d . U P B -1
H211 H 0.4927 0.9105 0.8443 0.12 Uiso 0.6 1 calc R U P B -1
C212 C 0.4246(12) 0.8544(10) 0.9128(7) 0.078(4) Uiso 0.6 1 d . U P B -1
H21C H 0.4177 0.9155 0.9193 0.093 Uiso 0.6 1 calc R U P B -1
H21D H 0.3568 0.841 0.9026 0.093 Uiso 0.6 1 calc R U P B -1
C213 C 0.4478(14) 0.7875(13) 0.9566(6) 0.088(6) Uiso 0.6 1 d . U P B -1
H213 H 0.3972 0.7951 0.9825 0.106 Uiso 0.6 1 calc R U P B -1
C214 C 0.5441(14) 0.7909(14) 0.9690(6) 0.103(6) Uiso 0.6 1 d . U P B -1
H21E H 0.5573 0.7401 0.9967 0.124 Uiso 0.6 1 calc R U P B -1
H21F H 0.551 0.8485 0.9785 0.124 Uiso 0.6 1 calc R U P B -1
C215 C 0.6269(15) 0.7852(13) 0.9299(7) 0.077(6) Uiso 0.6 1 d . U P B -1
H215 H 0.6972 0.7883 0.9417 0.093 Uiso 0.6 1 calc R U P B -1
C216 C 0.6144(11) 0.8518(10) 0.8890(5) 0.076(4) Uiso 0.6 1 d . U P B -1
H21G H 0.664 0.8389 0.8643 0.092 Uiso 0.6 1 calc R U P B -1
H21H H 0.6305 0.9114 0.8944 0.092 Uiso 0.6 1 calc R U P B -1
C275 C 0.4163(14) 0.7464(11) 0.8880(6) 0.066(4) Uiso 0.4 1 d . U P B -2
H27A H 0.3541 0.7266 0.9083 0.079 Uiso 0.4 1 calc R U P B -2
H27B H 0.3998 0.75 0.8551 0.079 Uiso 0.4 1 calc R U P B -2
C276 C 0.5143(14) 0.6586(11) 0.9562(6) 0.060(4) Uiso 0.4 1 d . U P B -2
H27C H 0.5685 0.6104 0.9667 0.072 Uiso 0.4 1 calc R U P B -2
H27D H 0.4478 0.6375 0.9724 0.072 Uiso 0.4 1 calc R U P B -2
C277 C 0.6065(12) 0.7077(11) 0.8768(6) 0.057(4) Uiso 0.4 1 d . U P B -2
H27E H 0.6005 0.7175 0.8425 0.069 Uiso 0.4 1 calc R U P B -2
H27F H 0.6616 0.6602 0.8869 0.069 Uiso 0.4 1 calc R U P B -2
C278 C 0.446(2) 0.8443(17) 0.8928(11) 0.087(7) Uiso 0.4 1 d . U P B -2
H278 H 0.392 0.8923 0.8801 0.105 Uiso 0.4 1 calc R U P B -2
C279 C 0.445(2) 0.823(2) 0.9444(11) 0.087(7) Uiso 0.4 1 d . U P B -2
H27G H 0.3784 0.7958 0.957 0.104 Uiso 0.4 1 calc R U P B -2
H27H H 0.449 0.8802 0.9544 0.104 Uiso 0.4 1 calc R U P B -2
C280 C 0.5432(17) 0.7496(16) 0.9687(8) 0.077(6) Uiso 0.4 1 d . U P B -2
H280 H 0.5487 0.7437 1.0032 0.093 Uiso 0.4 1 calc R U P B -2
C281 C 0.6378(19) 0.7726(18) 0.9417(9) 0.061(7) Uiso 0.4 1 d . U P B -2
H28A H 0.6882 0.7207 0.9511 0.073 Uiso 0.4 1 calc R U P B -2
H28B H 0.6654 0.8251 0.9509 0.073 Uiso 0.4 1 calc R U P B -2
C282 C 0.6346(14) 0.7963(13) 0.8883(7) 0.066(5) Uiso 0.4 1 d . U P B -2
H282 H 0.703 0.8173 0.8731 0.079 Uiso 0.4 1 calc R U P B -2
C283 C 0.546(2) 0.8636(16) 0.8684(9) 0.072(7) Uiso 0.4 1 d . U P B -2
H28C H 0.5647 0.9255 0.8696 0.087 Uiso 0.4 1 calc R U P B -2
H28D H 0.5402 0.8637 0.835 0.087 Uiso 0.4 1 calc R U P B -2
C217 C 0.2996(5) 0.4978(5) 0.8188(2) 0.0568(17) Uani 1 1 d . U . . .
H21I H 0.2799 0.4342 0.8223 0.068 Uiso 1 1 calc R U . . .
H21J H 0.2383 0.5326 0.8279 0.068 Uiso 1 1 calc R U . . .
C218 C 0.3705(10) 0.2831(7) 0.8870(4) 0.056(3) Uiso 0.5 1 d D U P C -1
H21K H 0.2987 0.3092 0.8851 0.067 Uiso 0.5 1 calc R U P C -1
H21L H 0.3926 0.2756 0.9195 0.067 Uiso 0.5 1 calc R U P C -1
C219 C 0.3761(14) 0.1927(10) 0.8742(7) 0.101(5) Uiso 0.5 1 d D U P C -1
H21M H 0.448 0.167 0.8772 0.122 Uiso 0.5 1 calc R U P C -1
H21N H 0.3585 0.2022 0.841 0.122 Uiso 0.5 1 calc R U P C -1
C220 C 0.3032(15) 0.1244(13) 0.9052(8) 0.120(7) Uiso 0.5 1 d D U P C -1
H22I H 0.3256 0.0621 0.9029 0.144 Uiso 0.5 1 calc R U P C -1
H22J H 0.3074 0.127 0.9384 0.144 Uiso 0.5 1 calc R U P C -1
C221 C 0.1942(16) 0.1433(19) 0.8912(10) 0.170(9) Uiso 0.5 1 d D U P C -1
H22K H 0.1902 0.1359 0.8588 0.204 Uiso 0.5 1 calc R U P C -1
H22L H 0.1752 0.2077 0.8905 0.204 Uiso 0.5 1 calc R U P C -1
C222 C 0.1149(19) 0.084(2) 0.9227(10) 0.178(11) Uiso 0.5 1 d D U P C -1
H22M H 0.1126 0.0942 0.9547 0.214 Uiso 0.5 1 calc R U P C -1
H22N H 0.1337 0.0186 0.925 0.214 Uiso 0.5 1 calc R U P C -1
C223 C 0.010(2) 0.108(3) 0.9010(12) 0.171(14) Uiso 0.5 1 d D U P C -1
H22O H -0.0429 0.0709 0.9207 0.256 Uiso 0.5 1 calc R U P C -1
H22P H -0.008 0.1729 0.899 0.256 Uiso 0.5 1 calc R U P C -1
H22Q H 0.013 0.0975 0.8694 0.256 Uiso 0.5 1 calc R U P C -1
O301 O 0.3907(4) 0.3913(3) 0.75649(17) 0.0773(14) Uani 1 1 d D U . . .
H301 H 0.3671 0.3764 0.7844 0.116 Uiso 0.5 1 d R U P D .
C301 C 0.3632(5) 0.6741(4) 0.7048(2) 0.0542(16) Uani 1 1 d . U . . .
C302 C 0.3256(4) 0.6319(4) 0.7499(2) 0.0532(16) Uani 1 1 d . U . . .
H302 H 0.2939 0.6688 0.7691 0.064 Uiso 1 1 calc R U . . .
C303 C 0.3326(5) 0.5389(4) 0.7680(2) 0.0551(16) Uani 1 1 d . U . . .
C304 C 0.3782(5) 0.4857(4) 0.7395(3) 0.0622(18) Uani 1 1 d . U . . .
C305 C 0.4133(5) 0.5234(4) 0.6940(3) 0.0636(18) Uani 1 1 d . U . . .
C306 C 0.4055(5) 0.6182(5) 0.6778(3) 0.0620(18) Uani 1 1 d . U . . .
H306 H 0.4306 0.6449 0.6467 0.074 Uiso 1 1 calc R U . . .
C307 C 0.3536(5) 0.7778(4) 0.6875(2) 0.0596(17) Uani 1 1 d . U . . .
C308 C 0.2400(6) 0.8101(5) 0.6805(3) 0.077(2) Uani 1 1 d . U . . .
H30A H 0.1993 0.7906 0.7105 0.093 Uiso 1 1 calc R U . . .
H30B H 0.2112 0.782 0.6571 0.093 Uiso 1 1 calc R U . . .
C309 C 0.3938(6) 0.8253(5) 0.7241(3) 0.081(2) Uani 1 1 d . U . . .
H30C H 0.3539 0.805 0.7543 0.097 Uiso 1 1 calc R U . . .
H30D H 0.4673 0.8062 0.7295 0.097 Uiso 1 1 calc R U . . .
C310 C 0.4157(6) 0.8127(5) 0.6413(3) 0.075(2) Uani 1 1 d . U . . .
H31A H 0.3906 0.7854 0.6169 0.09 Uiso 1 1 calc R U . . .
H31B H 0.4895 0.7937 0.6457 0.09 Uiso 1 1 calc R U . . .
C311 C 0.2311(7) 0.9152(5) 0.6630(3) 0.087(2) Uani 1 1 d . U . . .
H311 H 0.1567 0.9346 0.6583 0.105 Uiso 1 1 calc R U . . .
C312 C 0.2706(7) 0.9563(6) 0.7009(4) 0.097(3) Uani 1 1 d . U . . .
H31C H 0.2295 0.935 0.7307 0.116 Uiso 1 1 calc R U . . .
H31D H 0.2626 1.0235 0.6911 0.116 Uiso 1 1 calc R U . . .
C313 C 0.3847(7) 0.9280(5) 0.7084(3) 0.086(2) Uani 1 1 d . U . . .
H313 H 0.4112 0.9556 0.7328 0.103 Uiso 1 1 calc R U . . .
C314 C 0.4461(7) 0.9591(6) 0.6626(3) 0.095(3) Uani 1 1 d . U . . .
H31E H 0.5199 0.9402 0.6671 0.114 Uiso 1 1 calc R U . . .
H31F H 0.441 1.0263 0.6522 0.114 Uiso 1 1 calc R U . . .
C315 C 0.4053(6) 0.9178(5) 0.6248(3) 0.079(2) Uani 1 1 d . U . . .
H315 H 0.4465 0.939 0.5946 0.095 Uiso 1 1 calc R U . . .
C316 C 0.2916(7) 0.9458(6) 0.6174(3) 0.097(3) Uani 1 1 d . U . . .
H31G H 0.2836 1.0128 0.6059 0.117 Uiso 1 1 calc R U . . .
H31H H 0.2653 0.9176 0.5935 0.117 Uiso 1 1 calc R U . . .
C317 C 0.4600(6) 0.4625(5) 0.6628(3) 0.077(2) Uani 1 1 d . U . . .
H31I H 0.492 0.4072 0.6833 0.093 Uiso 1 1 calc R U . . .
H31J H 0.403 0.4427 0.6471 0.093 Uiso 1 1 calc R U . . .
C368 C 0.309(5) 0.340(3) 0.741(3) 0.113(15) Uiso 0.2 1 d D U P D -2
H36K H 0.3034 0.3602 0.7069 0.135 Uiso 0.2 1 calc R U P D -2
H36L H 0.2415 0.3524 0.7565 0.135 Uiso 0.2 1 calc R U P D -2
C369 C 0.335(4) 0.239(3) 0.755(3) 0.137(16) Uiso 0.2 1 d D U P D -2
H36M H 0.3957 0.2277 0.7345 0.164 Uiso 0.2 1 calc R U P D -2
H36N H 0.3588 0.2243 0.7874 0.164 Uiso 0.2 1 calc R U P D -2
C370 C 0.257(3) 0.170(2) 0.7530(14) 0.089(11) Uiso 0.2 1 d D U P D -2
H37A H 0.2906 0.1087 0.7638 0.107 Uiso 0.2 1 calc R U P D -2
H37B H 0.2413 0.1776 0.7197 0.107 Uiso 0.2 1 calc R U P D -2
C371 C 0.156(3) 0.172(5) 0.7809(16) 0.17(2) Uiso 0.2 1 d D U P D -2
H37C H 0.1057 0.1352 0.7702 0.209 Uiso 0.2 1 calc R U P D -2
H37D H 0.1273 0.2352 0.7754 0.209 Uiso 0.2 1 calc R U P D -2
C372 C 0.171(4) 0.134(5) 0.8329(15) 0.165(16) Uiso 0.2 1 d D U P D -2
H37E H 0.2125 0.076 0.8373 0.198 Uiso 0.2 1 calc R U P D -2
H37F H 0.2109 0.1772 0.8445 0.198 Uiso 0.2 1 calc R U P D -2
C373 C 0.072(4) 0.117(4) 0.8624(17) 0.15(2) Uiso 0.2 1 d D U P D -2
H37G H 0.0884 0.0925 0.8954 0.225 Uiso 0.2 1 calc R U P D -2
H37H H 0.0312 0.174 0.8592 0.225 Uiso 0.2 1 calc R U P D -2
H37I H 0.0328 0.0727 0.8519 0.225 Uiso 0.2 1 calc R U P D -2
C318 C 0.294(2) 0.3470(15) 0.7437(13) 0.068(8) Uiso 0.3 1 d D U P D -3
H31K H 0.231 0.366 0.7602 0.081 Uiso 0.3 1 calc R U P D -3
H31L H 0.2845 0.3664 0.7094 0.081 Uiso 0.3 1 calc R U P D -3
C319 C 0.312(3) 0.2445(16) 0.7586(12) 0.114(11) Uiso 0.3 1 d D U P D -3
H31M H 0.2649 0.2159 0.7414 0.137 Uiso 0.3 1 calc R U P D -3
H31N H 0.3836 0.2287 0.7495 0.137 Uiso 0.3 1 calc R U P D -3
C320 C 0.293(4) 0.205(2) 0.8106(11) 0.164(13) Uiso 0.3 1 d D U P D -3
H32A H 0.2254 0.2297 0.8203 0.197 Uiso 0.3 1 calc R U P D -3
H32B H 0.3467 0.2275 0.8272 0.197 Uiso 0.3 1 calc R U P D -3
C321 C 0.294(3) 0.102(2) 0.8277(11) 0.155(13) Uiso 0.3 1 d D U P D -3
H32C H 0.2354 0.0783 0.8147 0.185 Uiso 0.3 1 calc R U P D -3
H32D H 0.359 0.0753 0.8162 0.185 Uiso 0.3 1 calc R U P D -3
C322 C 0.286(3) 0.074(3) 0.8800(11) 0.138(12) Uiso 0.3 1 d D U P D -3
H32E H 0.2728 0.0078 0.8895 0.166 Uiso 0.3 1 calc R U P D -3
H32F H 0.2249 0.1063 0.8909 0.166 Uiso 0.3 1 calc R U P D -3
C323 C 0.380(4) 0.091(3) 0.9054(15) 0.164(15) Uiso 0.3 1 d D U P D -3
H32G H 0.3668 0.0699 0.9395 0.246 Uiso 0.3 1 calc R U P D -3
H32H H 0.4409 0.0571 0.8959 0.246 Uiso 0.3 1 calc R U P D -3
H32I H 0.3928 0.1559 0.8972 0.246 Uiso 0.3 1 calc R U P D -3
O401 O 0.6790(5) 0.4367(4) 0.67526(18) 0.0954(18) Uani 1 1 d D U . . .
C401 C 0.5807(5) 0.5937(4) 0.5457(2) 0.0563(17) Uani 1 1 d . U . . .
C402 C 0.5109(6) 0.5587(4) 0.5822(2) 0.0596(17) Uani 1 1 d . U . . .
H402 H 0.4393 0.5722 0.5776 0.072 Uiso 1 1 calc R U . . .
C403 C 0.5403(6) 0.5047(4) 0.6254(2) 0.0642(19) Uani 1 1 d . U . . .
C404 C 0.6470(6) 0.4868(4) 0.6324(3) 0.0644(19) Uani 1 1 d . U . . .
C405 C 0.7179(6) 0.5139(4) 0.5952(3) 0.0622(18) Uani 1 1 d . U . . .
C406 C 0.6845(5) 0.5661(4) 0.5531(2) 0.0575(17) Uani 1 1 d . U . . .
H406 H 0.7341 0.5844 0.5279 0.069 Uiso 1 1 calc R U . . .
C407 C 0.5508(5) 0.6619(4) 0.5011(2) 0.0599(18) Uani 1 1 d . U . . .
C408 C 0.5997(9) 0.6287(7) 0.4576(3) 0.115(3) Uani 1 1 d . U . . .
H40A H 0.5712 0.5698 0.457 0.138 Uiso 1 1 calc R U . . .
H40B H 0.6756 0.6196 0.4602 0.138 Uiso 1 1 calc R U . . .
C409 C 0.4422(8) 0.6752(9) 0.4966(4) 0.168(6) Uani 1 1 d . U . . .
H40C H 0.4124 0.6978 0.5236 0.201 Uiso 1 1 calc R U . . .
H40D H 0.4126 0.6155 0.4985 0.201 Uiso 1 1 calc R U . . .
C410 C 0.6054(7) 0.7475(6) 0.4964(4) 0.108(3) Uani 1 1 d . U . . .
H41A H 0.681 0.7342 0.4952 0.129 Uiso 1 1 calc R U . . .
H41B H 0.5877 0.7716 0.5244 0.129 Uiso 1 1 calc R U . . .
C411 C 0.5748(10) 0.7019(8) 0.4108(4) 0.123(3) Uani 1 1 d . U . . .
H411 H 0.6058 0.683 0.3825 0.148 Uiso 1 1 calc R U . . .
C412 C 0.4622(9) 0.7115(7) 0.4097(4) 0.114(3) Uani 1 1 d . U . . .
H41C H 0.4356 0.6514 0.41 0.136 Uiso 1 1 calc R U . . .
H41D H 0.4442 0.7535 0.3795 0.136 Uiso 1 1 calc R U . . .
C413 C 0.4060(9) 0.7454(7) 0.4485(4) 0.123(4) Uani 1 1 d . U . . .
H413 H 0.3293 0.7535 0.4457 0.148 Uiso 1 1 calc R U . . .
C414 C 0.4645(9) 0.8391(6) 0.4522(4) 0.117(4) Uani 1 1 d . U . . .
H41E H 0.4464 0.8902 0.4254 0.14 Uiso 1 1 calc R U . . .
H41F H 0.4411 0.8562 0.4816 0.14 Uiso 1 1 calc R U . . .
C415 C 0.5759(9) 0.8207(7) 0.4515(4) 0.108(3) Uani 1 1 d . U . . .
H415 H 0.6107 0.8781 0.4512 0.13 Uiso 1 1 calc R U . . .
C416 C 0.6154(9) 0.7882(7) 0.4148(4) 0.116(3) Uani 1 1 d . U . . .
H41G H 0.6914 0.7799 0.4173 0.139 Uiso 1 1 calc R U . . .
H41H H 0.6022 0.8349 0.3854 0.139 Uiso 1 1 calc R U . . .
C417 C 0.8309(6) 0.4900(5) 0.6023(3) 0.071(2) Uani 1 1 d . U . . .
H41I H 0.8644 0.4816 0.5724 0.085 Uiso 1 1 calc R U . . .
H41J H 0.838 0.4314 0.626 0.085 Uiso 1 1 calc R U . . .
C418 C 0.7226(11) 0.4735(10) 0.7066(4) 0.062(4) Uiso 0.5 1 d D U P E -1
H41K H 0.755 0.5309 0.6899 0.074 Uiso 0.5 1 calc R U P E -1
H41L H 0.7777 0.4311 0.7224 0.074 Uiso 0.5 1 calc R U P E -1
C419 C 0.6420(9) 0.4933(9) 0.7440(4) 0.057(3) Uiso 0.5 1 d D U P E -1
H41M H 0.5912 0.5408 0.7286 0.068 Uiso 0.5 1 calc R U P E -1
H41N H 0.6042 0.4374 0.7582 0.068 Uiso 0.5 1 calc R U P E -1
C420 C 0.6909(14) 0.5245(9) 0.7819(5) 0.066(5) Uiso 0.5 1 d D U P E -1
H42A H 0.741 0.4761 0.7971 0.079 Uiso 0.5 1 calc R U P E -1
H42B H 0.6363 0.5308 0.806 0.079 Uiso 0.5 1 calc R U P E -1
C421 C 0.7472(11) 0.6139(8) 0.7671(5) 0.064(4) Uiso 0.5 1 d D U P E -1
H42C H 0.78 0.6251 0.7947 0.076 Uiso 0.5 1 calc R U P E -1
H42D H 0.8027 0.6087 0.7431 0.076 Uiso 0.5 1 calc R U P E -1
C422 C 0.6737(10) 0.6946(7) 0.7469(5) 0.055(3) Uiso 0.5 1 d D U P E -1
H42E H 0.6572 0.6918 0.7148 0.066 Uiso 0.5 1 calc R U P E -1
H42F H 0.6083 0.6881 0.7664 0.066 Uiso 0.5 1 calc R U P E -1
C423 C 0.7150(17) 0.7880(10) 0.7445(8) 0.066(7) Uiso 0.5 1 d D U P E -1
H42G H 0.6631 0.8354 0.7312 0.099 Uiso 0.5 1 calc R U P E -1
H42H H 0.7297 0.7925 0.7762 0.099 Uiso 0.5 1 calc R U P E -1
H42I H 0.7787 0.7962 0.7245 0.099 Uiso 0.5 1 calc R U P E -1
C468 C 0.6673(12) 0.4896(10) 0.7127(5) 0.067(4) Uiso 0.5 1 d D U P E -2
H46O H 0.6434 0.5524 0.6973 0.08 Uiso 0.5 1 calc R U P E -2
H46P H 0.611 0.4626 0.7352 0.08 Uiso 0.5 1 calc R U P E -2
C469 C 0.7579(12) 0.4961(12) 0.7405(5) 0.089(5) Uiso 0.5 1 d D U P E -2
H46Q H 0.8071 0.5386 0.7206 0.107 Uiso 0.5 1 calc R U P E -2
H46R H 0.7938 0.4355 0.7497 0.107 Uiso 0.5 1 calc R U P E -2
C470 C 0.7266(15) 0.5288(9) 0.7839(5) 0.068(5) Uiso 0.5 1 d D U P E -2
H47G H 0.7868 0.5191 0.804 0.082 Uiso 0.5 1 calc R U P E -2
H47H H 0.6716 0.4896 0.8014 0.082 Uiso 0.5 1 calc R U P E -2
C471 C 0.6882(13) 0.6264(9) 0.7771(6) 0.084(5) Uiso 0.5 1 d D U P E -2
H47I H 0.6238 0.6347 0.7597 0.101 Uiso 0.5 1 calc R U P E -2
H47J H 0.6698 0.6375 0.8085 0.101 Uiso 0.5 1 calc R U P E -2
C472 C 0.7611(13) 0.6977(9) 0.7517(6) 0.089(5) Uiso 0.5 1 d D U P E -2
H47K H 0.8299 0.6824 0.7652 0.107 Uiso 0.5 1 calc R U P E -2
H47L H 0.7684 0.6948 0.7184 0.107 Uiso 0.5 1 calc R U P E -2
C473 C 0.730(2) 0.7924(12) 0.7534(9) 0.088(9) Uiso 0.5 1 d D U P E -2
H47M H 0.7825 0.8337 0.7359 0.132 Uiso 0.5 1 calc R U P E -2
H47N H 0.6632 0.8093 0.7392 0.132 Uiso 0.5 1 calc R U P E -2
H47O H 0.7249 0.7969 0.7862 0.132 Uiso 0.5 1 calc R U P E -2
O501 O 0.9895(4) 0.4459(3) 0.66853(18) 0.0814(15) Uani 1 1 d D U . . .
H501 H 1.0353 0.4402 0.6882 0.122 Uiso 0.5 1 d R U P F .
C501 C 0.9041(5) 0.7214(5) 0.6194(2) 0.0586(17) Uani 1 1 d . U . . .
C502 C 0.8596(5) 0.6540(5) 0.6031(2) 0.0604(17) Uani 1 1 d . U . . .
H502 H 0.8079 0.6718 0.5806 0.072 Uiso 1 1 calc R U . . .
C503 C 0.8871(5) 0.5620(5) 0.6183(2) 0.0654(18) Uiso 1 1 d . U . . .
C504 C 0.9644(5) 0.5372(5) 0.6514(3) 0.0656(19) Uani 1 1 d . U . . .
C505 C 1.0124(5) 0.6026(5) 0.6673(2) 0.0624(18) Uani 1 1 d . U . . .
C506 C 0.9810(5) 0.6929(5) 0.6514(2) 0.0593(17) Uani 1 1 d . U . . .
H506 H 1.0135 0.7374 0.6627 0.071 Uiso 1 1 calc R U . . .
C507 C 0.8675(5) 0.8195(4) 0.6011(2) 0.0589(17) Uani 1 1 d . U . . .
C508 C 0.8943(6) 0.8536(5) 0.5485(3) 0.073(2) Uani 1 1 d . U . . .
H50A H 0.8635 0.8139 0.5312 0.088 Uiso 1 1 calc R U . . .
H50B H 0.9703 0.8503 0.5429 0.088 Uiso 1 1 calc R U . . .
C509 C 0.7485(5) 0.8284(5) 0.6078(3) 0.0677(19) Uani 1 1 d . U . . .
H50C H 0.7284 0.8086 0.6416 0.081 Uiso 1 1 calc R U . . .
H50D H 0.7164 0.7877 0.5914 0.081 Uiso 1 1 calc R U . . .
C510 C 0.9138(6) 0.8845(5) 0.6267(3) 0.076(2) Uani 1 1 d . U . . .
H51A H 0.8964 0.8644 0.6608 0.091 Uiso 1 1 calc R U . . .
H51B H 0.9901 0.8822 0.6221 0.091 Uiso 1 1 calc R U . . .
C511 C 0.8533(8) 0.9524(6) 0.5299(3) 0.095(3) Uani 1 1 d . U . . .
H511 H 0.8731 0.9729 0.4957 0.113 Uiso 1 1 calc R U . . .
C512 C 0.7381(7) 0.9583(5) 0.5363(3) 0.089(2) Uani 1 1 d . U . . .
H51C H 0.7069 0.9192 0.5188 0.107 Uiso 1 1 calc R U . . .
H51D H 0.7123 1.0218 0.5238 0.107 Uiso 1 1 calc R U . . .
C513 C 0.7073(6) 0.9275(5) 0.5883(3) 0.073(2) Uani 1 1 d . U . . .
H513 H 0.6302 0.9308 0.5927 0.088 Uiso 1 1 calc R U . . .
C514 C 0.7550(7) 0.9893(6) 0.6152(3) 0.089(2) Uani 1 1 d . U . . .
H51E H 0.7296 1.0532 0.6033 0.107 Uiso 1 1 calc R U . . .
H51F H 0.7347 0.9699 0.6491 0.107 Uiso 1 1 calc R U . . .
C515 C 0.8723(7) 0.9823(5) 0.6083(3) 0.088(2) Uani 1 1 d . U . . .
H515 H 0.9044 1.023 0.6251 0.106 Uiso 1 1 calc R U . . .
C516 C 0.9002(8) 1.0131(6) 0.5556(4) 0.106(3) Uani 1 1 d . U . . .
H51G H 0.8743 1.0767 0.5434 0.127 Uiso 1 1 calc R U . . .
H51H H 0.9763 1.0111 0.5503 0.127 Uiso 1 1 calc R U . . .
C517 C 1.0975(5) 0.5746(5) 0.7025(2) 0.0635(18) Uani 1 1 d . U . . .
H51I H 1.1318 0.5168 0.6985 0.076 Uiso 1 1 calc R U . . .
H51J H 1.1501 0.6216 0.6953 0.076 Uiso 1 1 calc R U . . .
C518 C 1.0718(18) 0.4238(14) 0.6337(9) 0.060(7) Uiso 0.3 1 d D U P F -1
H51K H 1.0453 0.4391 0.6017 0.072 Uiso 0.3 1 calc R U P F -1
H51L H 1.1338 0.4594 0.6334 0.072 Uiso 0.3 1 calc R U P F -1
C519 C 1.0986(17) 0.3243(14) 0.6490(10) 0.078(7) Uiso 0.3 1 d D U P F -1
H51M H 1.1219 0.3104 0.6816 0.094 Uiso 0.3 1 calc R U P F -1
H51N H 1.1574 0.3096 0.6287 0.094 Uiso 0.3 1 calc R U P F -1
C520 C 1.0121(19) 0.2643(17) 0.6472(8) 0.087(7) Uiso 0.3 1 d D U P F -1
H52A H 0.9522 0.2807 0.6664 0.105 Uiso 0.3 1 calc R U P F -1
H52B H 1.0341 0.2005 0.6617 0.105 Uiso 0.3 1 calc R U P F -1
C521 C 0.978(2) 0.270(3) 0.5984(10) 0.126(11) Uiso 0.3 1 d D U P F -1
H52C H 0.9173 0.2315 0.6008 0.152 Uiso 0.3 1 calc R U P F -1
H52D H 0.9552 0.3334 0.584 0.152 Uiso 0.3 1 calc R U P F -1
C522 C 1.060(3) 0.240(2) 0.5668(10) 0.123(10) Uiso 0.3 1 d D U P F -1
H52E H 1.0282 0.2416 0.5368 0.148 Uiso 0.3 1 calc R U P F -1
H52F H 1.1131 0.2865 0.5598 0.148 Uiso 0.3 1 calc R U P F -1
C523 C 1.116(2) 0.1500(15) 0.5812(9) 0.046(6) Uiso 0.3 1 d D U P F -1
H52G H 1.1664 0.1424 0.5562 0.07 Uiso 0.3 1 calc R U P F -1
H52H H 1.1516 0.1467 0.6101 0.07 Uiso 0.3 1 calc R U P F -1
H52I H 1.0661 0.1016 0.5869 0.07 Uiso 0.3 1 calc R U P F -1
C568 C 1.065(3) 0.401(2) 0.6424(11) 0.055(10) Uiso 0.2 1 d D U P F -3
H56O H 1.1332 0.4273 0.6412 0.066 Uiso 0.2 1 calc R U P F -3
H56P H 1.0433 0.409 0.6097 0.066 Uiso 0.2 1 calc R U P F -3
C569 C 1.071(3) 0.301(2) 0.6666(15) 0.092(11) Uiso 0.2 1 d D U P F -3
H56Q H 1.1156 0.2692 0.6467 0.11 Uiso 0.2 1 calc R U P F -3
H56R H 1.001 0.2772 0.6687 0.11 Uiso 0.2 1 calc R U P F -3
C570 C 1.112(6) 0.278(4) 0.7151(16) 0.197(17) Uiso 0.2 1 d D U P F -3
H57G H 1.0589 0.2444 0.737 0.236 Uiso 0.2 1 calc R U P F -3
H57H H 1.1201 0.3362 0.7242 0.236 Uiso 0.2 1 calc R U P F -3
C571 C 1.215(4) 0.223(5) 0.724(2) 0.22(2) Uiso 0.2 1 d D U P F -3
H57I H 1.2369 0.1995 0.696 0.263 Uiso 0.2 1 calc R U P F -3
H57J H 1.2691 0.2617 0.7296 0.263 Uiso 0.2 1 calc R U P F -3
C572 C 1.196(5) 0.145(5) 0.766(3) 0.21(3) Uiso 0.2 1 d D U P F -3
H57K H 1.165 0.1714 0.7918 0.252 Uiso 0.2 1 calc R U P F -3
H57L H 1.1435 0.1072 0.7584 0.252 Uiso 0.2 1 calc R U P F -3
C573 C 1.283(5) 0.081(4) 0.787(3) 0.19(3) Uiso 0.2 1 d D U P F -3
H57M H 1.2562 0.0352 0.8144 0.282 Uiso 0.2 1 calc R U P F -3
H57N H 1.314 0.0504 0.7636 0.282 Uiso 0.2 1 calc R U P F -3
H57O H 1.3357 0.1152 0.7973 0.282 Uiso 0.2 1 calc R U P F -3
O601 O 1.0370(3) 0.4010(3) 0.76293(17) 0.0699(13) Uani 1 1 d D U . . .
H601 H 1.0572 0.4157 0.7345 0.105 Uiso 0.5 1 d R U P G .
C601 C 1.0224(5) 0.6291(5) 0.8197(2) 0.0575(17) Uani 1 1 d . U . . .
C602 C 1.0507(5) 0.6362(5) 0.7732(2) 0.0580(17) Uani 1 1 d . U . . .
H602 H 1.0653 0.6947 0.7539 0.07 Uiso 1 1 calc R U . . .
C603 C 1.0589(5) 0.5622(5) 0.7528(2) 0.0597(18) Uani 1 1 d . U . . .
C604 C 1.0323(5) 0.4771(5) 0.7811(3) 0.0614(18) Uani 1 1 d . U . . .
C605 C 1.0022(5) 0.4668(5) 0.8286(2) 0.0592(17) Uani 1 1 d . U . . .
C606 C 0.9976(5) 0.5430(5) 0.8469(2) 0.0593(17) Uani 1 1 d . U . . .
H606 H 0.9768 0.5364 0.879 0.071 Uiso 1 1 calc R U . . .
C607 C 1.0235(5) 0.7109(5) 0.8412(2) 0.0626(18) Uani 1 1 d . U . . .
C608 C 1.1139(6) 0.6991(6) 0.8732(3) 0.094(3) Uani 1 1 d . U . . .
H60A H 1.1793 0.6943 0.8547 0.113 Uiso 1 1 calc R U . . .
H60B H 1.1073 0.6419 0.898 0.113 Uiso 1 1 calc R U . . .
C609 C 1.0347(7) 0.8014(6) 0.8035(3) 0.092(3) Uani 1 1 d . U . . .
H60C H 0.9748 0.8117 0.7831 0.111 Uiso 1 1 calc R U . . .
H60D H 1.0982 0.7974 0.7836 0.111 Uiso 1 1 calc R U . . .
C610 C 0.9239(6) 0.7199(5) 0.8703(3) 0.076(2) Uani 1 1 d . U . . .
H61A H 0.9147 0.6631 0.8951 0.092 Uiso 1 1 calc R U . . .
H61B H 0.8642 0.7288 0.8499 0.092 Uiso 1 1 calc R U . . .
C611 C 1.1178(7) 0.7816(7) 0.8969(4) 0.099(3) Uani 1 1 d . U . . .
H611 H 1.177 0.7723 0.9182 0.119 Uiso 1 1 calc R U . . .
C612 C 1.1316(6) 0.8642(7) 0.8578(4) 0.101(3) Uani 1 1 d . U . . .
H61C H 1.195 0.8554 0.8386 0.121 Uiso 1 1 calc R U . . .
H61D H 1.1409 0.9172 0.871 0.121 Uiso 1 1 calc R U . . .
C613 C 1.0407(7) 0.8839(6) 0.8267(3) 0.092(3) Uani 1 1 d . U . . .
H613 H 1.0499 0.9417 0.802 0.111 Uiso 1 1 calc R U . . .
C614 C 0.9400(7) 0.8881(6) 0.8540(3) 0.089(2) Uani 1 1 d . U . . .
H61E H 0.8823 0.8947 0.8326 0.106 Uiso 1 1 calc R U . . .
H61F H 0.9372 0.9421 0.8674 0.106 Uiso 1 1 calc R U . . .
C615 C 0.9271(6) 0.8028(6) 0.8936(3) 0.082(2) Uani 1 1 d . U . . .
H615 H 0.8619 0.8081 0.9129 0.099 Uiso 1 1 calc R U . . .
C616 C 1.0189(6) 0.7864(6) 0.9237(3) 0.085(2) Uani 1 1 d . U . . .
H61G H 1.0206 0.836 0.9401 0.102 Uiso 1 1 calc R U . . .
H61H H 1.0111 0.7286 0.9479 0.102 Uiso 1 1 calc R U . . .
C617 C 0.9798(5) 0.3748(5) 0.8602(3) 0.0635(18) Uani 1 1 d . U . . .
H61I H 0.9893 0.3772 0.893 0.076 Uiso 1 1 calc R U . . .
H61J H 1.0319 0.3298 0.8524 0.076 Uiso 1 1 calc R U . . .
C618 C 1.1453(11) 0.3530(12) 0.7638(6) 0.093(5) Uiso 0.5 1 d D U P G -2
H61K H 1.1967 0.3959 0.7681 0.111 Uiso 0.5 1 calc R U P G -2
H61L H 1.1468 0.3005 0.7915 0.111 Uiso 0.5 1 calc R U P G -2
C619 C 1.179(2) 0.319(2) 0.7202(10) 0.202(12) Uiso 0.5 1 d D U P G -2
H61M H 1.2514 0.2951 0.7246 0.243 Uiso 0.5 1 calc R U P G -2
H61N H 1.1812 0.3732 0.6935 0.243 Uiso 0.5 1 calc R U P G -2
C620 C 1.122(3) 0.247(2) 0.7041(10) 0.211(12) Uiso 0.5 1 d D U P G -2
H62A H 1.0465 0.2593 0.7088 0.254 Uiso 0.5 1 calc R U P G -2
H62B H 1.1397 0.1869 0.7245 0.254 Uiso 0.5 1 calc R U P G -2
C621 C 1.144(2) 0.244(2) 0.6526(10) 0.210(12) Uiso 0.5 1 d D U P G -2
H62C H 1.1351 0.3061 0.6327 0.252 Uiso 0.5 1 calc R U P G -2
H62D H 1.218 0.2246 0.6491 0.252 Uiso 0.5 1 calc R U P G -2
C622 C 1.080(2) 0.1816(16) 0.6334(9) 0.129(8) Uiso 0.5 1 d D U P G -2
H62E H 1.1242 0.149 0.6136 0.155 Uiso 0.5 1 calc R U P G -2
H62F H 1.0471 0.136 0.6594 0.155 Uiso 0.5 1 calc R U P G -2
C623 C 0.999(3) 0.242(3) 0.6044(15) 0.251(18) Uiso 0.5 1 d D U P G -2
H62G H 0.9551 0.2045 0.5912 0.376 Uiso 0.5 1 calc R U P G -2
H62H H 0.9557 0.2737 0.6244 0.376 Uiso 0.5 1 calc R U P G -2
H62I H 1.0324 0.2866 0.5788 0.376 Uiso 0.5 1 calc R U P G -2
C1A C 0.7517(10) 1.0781(10) 0.9498(6) 0.084(4) Uiso 0.5 1 d D U P H -1
H1A H 0.7682 1.1171 0.9177 0.1 Uiso 0.5 1 calc R U P H -1
Cl2A Cl 0.8088(14) 1.1240(9) 0.9906(5) 0.257(8) Uani 0.5 1 d D U P H -1
Cl1A Cl 0.8041(8) 0.9677(8) 0.9522(5) 0.189(6) Uani 0.5 1 d D U P H -1
Cl3A Cl 0.6229(4) 1.0749(3) 0.95780(19) 0.1014(14) Uani 0.5 1 d D U P H -1
C1B C 0.8391(13) 1.1041(12) 0.9413(6) 0.094(6) Uiso 0.4 1 d D U P I -2
H1B H 0.8055 1.1534 0.9169 0.112 Uiso 0.4 1 calc R U P I -2
Cl2B Cl 0.8084(6) 1.1153(7) 0.9998(4) 0.107(3) Uani 0.4 1 d D U P I -2
Cl1B Cl 0.9733(8) 1.1002(8) 0.9344(6) 0.219(7) Uani 0.4 1 d D U P I -2
Cl3B Cl 0.8000(13) 0.9959(8) 0.9412(3) 0.140(5) Uani 0.4 1 d D U P I -2
C1C C 1.121(2) 0.6196(16) 0.5612(10) 0.178(12) Uiso 0.4 1 d D U P J -1
H1C H 1.0603 0.6247 0.5831 0.214 Uiso 0.4 1 calc R U P J -1
Cl2C Cl 1.085(2) 0.5681(19) 0.5185(7) 0.341(10) Uani 0.4 1 d D U P J -1
Cl1C Cl 1.2187(8) 0.5517(10) 0.5924(4) 0.199(5) Uani 0.4 1 d D U P J -1
Cl3C Cl 1.1606(17) 0.7288(16) 0.5325(12) 0.340(14) Uani 0.4 1 d D U P J -1
C1D C 1.1438(16) 0.6539(11) 0.5556(6) 0.077(6) Uiso 0.4 1 d D U P K -2
H1D H 1.0715 0.65 0.5696 0.093 Uiso 0.4 1 calc R U P K -2
Cl2D Cl 1.1718(8) 0.7678(6) 0.5262(5) 0.110(3) Uani 0.4 1 d D U P K -2
Cl1D Cl 1.1648(9) 0.5842(8) 0.5168(3) 0.112(3) Uani 0.4 1 d D U P K -2
Cl3D Cl 1.2347(4) 0.6315(5) 0.5995(2) 0.0924(18) Uani 0.4 1 d D U P K -2
C1E C 1.113(3) 0.6568(18) 0.5447(11) 0.161(14) Uiso 0.2 1 d D U P L -3
H1E H 1.0557 0.6386 0.5688 0.193 Uiso 0.2 1 calc R U P L -3
Cl2E Cl 1.0678(15) 0.6902(13) 0.4880(5) 0.158(7) Uani 0.2 1 d D U P L -3
Cl1E Cl 1.1971(19) 0.5639(14) 0.5413(10) 0.148(8) Uani 0.2 1 d D U P L -3
Cl3E Cl 1.1908(12) 0.7372(14) 0.5594(7) 0.097(5) Uani 0.2 1 d D U P L -3
C1F C 1.0173(17) 0.2335(17) 0.5616(12) 0.140(16) Uiso 0.2 1 d D U P M -3
H1F H 1.0047 0.2117 0.533 0.168 Uiso 0.2 1 calc R U P M -3
Cl2F Cl 0.8978(7) 0.2489(7) 0.5902(4) 0.077(3) Uani 0.2 1 d D U P M -3
Cl1F Cl 1.0803(10) 0.3357(11) 0.5440(9) 0.215(11) Uani 0.2 1 d D U P M -3
Cl3F Cl 1.0902(13) 0.1508(15) 0.5988(9) 0.167(9) Uani 0.2 1 d D U P M -3
C1G C 0.4316(19) 0.123(3) 0.9118(8) 0.107(14) Uiso 0.15 1 d D U P N -2
H1G H 0.4242 0.1911 0.9044 0.128 Uiso 0.15 1 calc R U P N -2
Cl2G Cl 0.3278(14) 0.0754(14) 0.9487(7) 0.132(6) Uani 0.15 1 d D U P N -2
Cl1G Cl 0.5426(17) 0.0856(13) 0.9435(8) 0.138(7) Uani 0.15 1 d D U P N -2
Cl3G Cl 0.4435(16) 0.0861(12) 0.8599(6) 0.121(6) Uani 0.15 1 d D U P N -2

loop_
_atom_site_aniso_label
_atom_site_aniso_U_11
_atom_site_aniso_U_22
_atom_site_aniso_U_33
_atom_site_aniso_U_23
_atom_site_aniso_U_13
_atom_site_aniso_U_12
O101 0.076(3) 0.060(3) 0.058(3) -0.018(2) -0.011(2) -0.005(2)
C101 0.061(4) 0.044(4) 0.057(4) -0.014(3) -0.009(3) -0.004(3)
C102 0.052(4) 0.051(4) 0.068(4) -0.014(3) 0.000(3) 0.000(3)
C103 0.064(4) 0.050(4) 0.061(4) -0.014(3) -0.007(3) -0.007(3)
C104 0.062(4) 0.047(4) 0.060(4) -0.015(3) -0.009(3) -0.003(3)
C105 0.066(4) 0.049(4) 0.054(4) -0.008(3) -0.002(3) -0.005(3)
C106 0.063(4) 0.054(4) 0.063(4) -0.006(3) -0.003(4) -0.011(3)
C107 0.075(5) 0.045(4) 0.061(4) -0.009(3) -0.011(4) -0.009(3)
C108 0.094(6) 0.074(5) 0.067(5) -0.025(4) 0.003(4) -0.011(4)
C109 0.099(6) 0.052(4) 0.066(5) -0.017(4) -0.016(4) -0.012(4)
C110 0.086(5) 0.079(5) 0.074(5) -0.022(4) -0.022(4) 0.000(4)
C111 0.107(6) 0.081(5) 0.067(5) -0.026(4) -0.004(4) -0.015(5)
C112 0.122(7) 0.072(5) 0.076(5) -0.030(4) -0.018(5) -0.008(5)
C113 0.120(7) 0.058(5) 0.079(5) -0.012(4) -0.023(5) -0.023(4)
C114 0.116(7) 0.110(7) 0.091(6) -0.032(5) -0.016(5) -0.047(6)
C115 0.087(6) 0.107(7) 0.085(6) -0.027(5) -0.027(5) 0.000(5)
C116 0.130(8) 0.077(5) 0.067(5) -0.019(4) -0.015(5) -0.003(5)
C117 0.065(4) 0.069(4) 0.053(4) -0.009(3) -0.002(3) -0.006(4)
O201 0.063(3) 0.061(3) 0.071(3) -0.018(2) -0.005(2) -0.011(2)
C201 0.049(4) 0.069(4) 0.058(4) -0.019(3) -0.005(3) -0.001(3)
C202 0.053(4) 0.068(5) 0.051(4) -0.013(3) -0.003(3) 0.000(4)
C203 0.052(4) 0.063(4) 0.053(4) -0.014(3) 0.004(3) -0.003(3)
C204 0.052(4) 0.060(4) 0.060(4) -0.015(3) 0.003(3) -0.011(3)
C205 0.047(4) 0.064(4) 0.063(4) -0.017(3) 0.003(3) -0.003(3)
C206 0.052(4) 0.066(4) 0.058(4) -0.019(3) 0.004(3) 0.000(3)
C207 0.054(4) 0.063(4) 0.060(4) -0.019(3) 0.003(3) -0.009(3)
C217 0.044(4) 0.063(4) 0.064(4) -0.017(3) 0.000(3) -0.005(3)
O301 0.106(4) 0.059(3) 0.065(3) -0.015(2) 0.009(3) -0.001(3)
C301 0.039(4) 0.059(4) 0.069(5) -0.022(4) -0.007(3) -0.004(3)
C302 0.041(4) 0.063(4) 0.061(4) -0.023(4) -0.005(3) -0.004(3)
C303 0.044(4) 0.056(4) 0.068(4) -0.018(3) -0.001(3) -0.009(3)
C304 0.066(4) 0.051(4) 0.067(5) -0.010(4) 0.000(4) -0.002(3)
C305 0.071(5) 0.051(4) 0.068(5) -0.015(4) 0.004(4) 0.001(3)
C306 0.060(4) 0.061(5) 0.066(4) -0.017(4) -0.003(3) -0.007(3)
C307 0.051(4) 0.056(4) 0.074(5) -0.016(3) -0.005(3) -0.008(3)
C308 0.068(5) 0.063(5) 0.099(6) -0.016(4) 0.003(4) -0.011(4)
C309 0.082(5) 0.073(5) 0.090(6) -0.023(4) 0.001(4) -0.022(4)
C310 0.069(5) 0.061(5) 0.095(6) -0.019(4) 0.007(4) -0.015(4)
C311 0.086(6) 0.050(4) 0.119(7) -0.009(5) -0.002(5) -0.004(4)
C312 0.101(7) 0.059(5) 0.125(8) -0.016(5) 0.015(6) -0.010(5)
C313 0.091(6) 0.060(5) 0.113(7) -0.032(4) 0.006(5) -0.025(4)
C314 0.097(6) 0.068(5) 0.118(7) -0.016(5) 0.001(5) -0.022(5)
C315 0.077(5) 0.057(4) 0.094(6) -0.002(4) 0.010(4) -0.015(4)
C316 0.104(7) 0.063(5) 0.116(7) -0.003(5) -0.008(6) -0.004(5)
C317 0.105(6) 0.057(4) 0.070(5) -0.019(4) 0.017(4) -0.005(4)
O401 0.150(5) 0.073(3) 0.060(3) -0.012(3) -0.016(3) 0.021(3)
C401 0.071(5) 0.051(4) 0.054(4) -0.023(3) -0.006(4) -0.014(3)
C402 0.071(5) 0.048(4) 0.063(5) -0.020(4) -0.002(4) -0.005(3)
C403 0.090(6) 0.046(4) 0.059(5) -0.019(3) 0.011(4) -0.010(4)
C404 0.095(6) 0.045(4) 0.060(5) -0.023(3) -0.014(4) 0.002(4)
C405 0.079(5) 0.047(4) 0.070(5) -0.030(4) -0.011(4) -0.005(4)
C406 0.065(5) 0.059(4) 0.054(4) -0.021(3) -0.006(3) -0.014(3)
C407 0.067(4) 0.058(4) 0.063(4) -0.024(3) -0.014(3) -0.018(3)
C408 0.151(9) 0.104(7) 0.090(7) -0.019(6) -0.028(6) 0.006(6)
C409 0.083(7) 0.197(11) 0.153(10) 0.101(9) -0.027(6) -0.022(7)
C410 0.092(6) 0.084(6) 0.131(8) 0.016(6) -0.027(5) -0.029(5)
C411 0.154(10) 0.137(9) 0.095(7) -0.053(7) -0.008(7) -0.028(8)
C412 0.136(9) 0.108(7) 0.115(8) -0.056(6) -0.061(7) 0.019(6)
C413 0.123(8) 0.102(7) 0.123(8) 0.018(7) -0.002(7) -0.022(6)
C414 0.146(9) 0.095(7) 0.120(8) -0.047(6) -0.063(7) 0.064(6)
C415 0.124(8) 0.082(6) 0.107(8) 0.001(6) 0.001(6) -0.028(6)
C416 0.130(9) 0.105(8) 0.108(8) -0.011(6) -0.026(7) 0.012(7)
C417 0.077(5) 0.068(5) 0.080(5) -0.039(4) -0.017(4) -0.001(4)
O501 0.092(4) 0.072(3) 0.091(4) -0.039(3) -0.026(3) 0.014(3)
C501 0.046(4) 0.072(5) 0.066(4) -0.030(4) 0.002(3) -0.012(3)
C502 0.051(4) 0.070(4) 0.066(4) -0.028(4) -0.006(3) -0.001(3)
C504 0.058(4) 0.061(5) 0.085(5) -0.033(4) -0.013(4) 0.006(4)
C505 0.049(4) 0.080(5) 0.065(4) -0.031(4) 0.004(3) -0.010(4)
C506 0.050(4) 0.065(5) 0.068(4) -0.025(4) 0.001(3) -0.016(3)
C507 0.057(4) 0.059(4) 0.065(4) -0.024(3) 0.003(3) -0.011(3)
C508 0.080(5) 0.074(5) 0.066(5) -0.020(4) 0.009(4) -0.001(4)
C509 0.064(4) 0.069(5) 0.078(5) -0.031(4) 0.000(4) -0.012(4)
C510 0.067(5) 0.075(5) 0.093(6) -0.028(4) -0.009(4) -0.018(4)
C511 0.123(8) 0.080(6) 0.081(6) -0.021(5) 0.013(5) -0.013(5)
C512 0.110(7) 0.066(5) 0.093(6) -0.025(4) -0.016(5) 0.011(5)
C513 0.078(5) 0.066(5) 0.084(5) -0.034(4) -0.008(4) 0.002(4)
C514 0.114(7) 0.073(5) 0.095(6) -0.044(5) -0.021(5) -0.001(5)
C515 0.096(6) 0.070(5) 0.108(7) -0.034(5) -0.018(5) -0.016(5)
C516 0.115(7) 0.076(6) 0.119(8) -0.010(5) 0.013(6) -0.026(5)
C517 0.051(4) 0.081(5) 0.061(4) -0.021(4) 0.000(3) -0.018(4)
O601 0.067(3) 0.073(3) 0.077(3) -0.030(3) -0.003(2) -0.015(2)
C601 0.038(4) 0.067(5) 0.067(5) -0.014(4) -0.004(3) -0.003(3)
C602 0.040(4) 0.065(4) 0.068(5) -0.011(4) -0.007(3) -0.008(3)
C603 0.038(4) 0.079(5) 0.063(4) -0.014(4) -0.009(3) -0.012(3)
C604 0.044(4) 0.074(5) 0.072(5) -0.026(4) -0.010(3) -0.007(3)
C605 0.034(3) 0.076(5) 0.070(5) -0.023(4) -0.003(3) -0.009(3)
C606 0.048(4) 0.074(5) 0.059(4) -0.021(4) -0.004(3) -0.005(3)
C607 0.046(4) 0.068(4) 0.074(5) -0.016(4) -0.004(3) 0.001(3)
C608 0.057(5) 0.113(7) 0.129(7) -0.058(6) -0.018(5) 0.011(5)
C609 0.105(7) 0.081(6) 0.091(6) -0.025(5) 0.012(5) -0.013(5)
C610 0.061(5) 0.081(5) 0.087(5) -0.020(4) -0.006(4) 0.005(4)
C611 0.069(5) 0.119(7) 0.123(7) -0.058(6) -0.015(5) 0.010(5)
C612 0.064(5) 0.126(8) 0.129(8) -0.061(7) 0.002(5) -0.019(5)
C613 0.088(6) 0.086(6) 0.101(6) -0.022(5) 0.017(5) -0.003(5)
C614 0.085(6) 0.088(6) 0.097(6) -0.028(5) -0.015(5) 0.005(5)
C615 0.070(5) 0.092(6) 0.083(6) -0.021(5) 0.001(4) 0.007(4)
C616 0.088(6) 0.089(6) 0.086(6) -0.038(5) -0.013(5) 0.015(5)
C617 0.055(4) 0.069(4) 0.071(5) -0.022(4) -0.015(3) -0.004(3)
Cl2A 0.55(2) 0.096(7) 0.115(7) -0.021(5) 0.013(9) 0.018(9)
Cl1A 0.125(6) 0.172(8) 0.339(16) -0.198(10) -0.058(8) 0.050(6)
Cl3A 0.117(4) 0.090(3) 0.104(4) -0.035(3) -0.006(3) -0.002(3)
Cl2B 0.090(4) 0.118(8) 0.148(8) -0.095(7) -0.003(4) -0.009(4)
Cl1B 0.135(8) 0.157(9) 0.33(2) 0.023(11) -0.068(10) -0.017(7)
Cl3B 0.234(13) 0.128(8) 0.062(4) -0.019(5) 0.007(5) -0.064(8)
Cl2C 0.41(2) 0.44(2) 0.206(15) -0.170(17) 0.028(18) 0.05(2)
Cl1C 0.125(7) 0.279(15) 0.152(9) -0.001(10) 0.052(7) 0.056(9)
Cl3C 0.158(15) 0.37(3) 0.38(3) 0.08(2) 0.080(16) 0.061(17)
Cl2D 0.079(5) 0.081(5) 0.171(9) -0.042(6) 0.027(6) 0.001(3)
Cl1D 0.133(8) 0.143(8) 0.078(5) -0.059(5) 0.019(5) -0.056(6)
Cl3D 0.065(3) 0.138(5) 0.081(4) -0.042(4) 0.012(3) -0.016(4)
Cl2E 0.212(17) 0.181(16) 0.107(11) -0.081(11) 0.028(11) -0.071(14)
Cl1E 0.154(17) 0.103(12) 0.20(2) -0.077(16) 0.061(17) -0.014(11)
Cl3E 0.076(9) 0.126(12) 0.111(11) -0.072(11) 0.027(8) -0.023(8)
Cl2F 0.070(6) 0.076(6) 0.090(7) -0.030(5) 0.009(5) -0.016(5)
Cl1F 0.063(8) 0.137(12) 0.36(3) 0.103(15) 0.009(11) -0.022(8)
Cl3F 0.088(11) 0.208(18) 0.19(2) -0.010(15) -0.005(12) -0.044(11)
Cl2G 0.130(14) 0.125(13) 0.134(15) -0.028(12) 0.052(12) -0.021(11)
Cl1G 0.158(19) 0.099(13) 0.168(19) -0.039(12) -0.063(16) -0.005(13)
Cl3G 0.163(16) 0.102(11) 0.093(11) -0.014(9) -0.011(11) 0.001(11)


#----------------------------------------------------------------------------#
#                   MOLECULAR GEOMETRY                                       #
#----------------------------------------------------------------------------#

_geom_special_details
;
 All esds (except the esd in the dihedral angle between two l.s. planes)
 are estimated using the full covariance matrix.  The cell esds are taken
 into account individually in the estimation of esds in distances, angles
 and torsion angles; correlations between esds in cell parameters are only
 used when they are defined by crystal symmetry.  An approximate (isotropic)
 treatment of cell esds is used for estimating esds involving l.s. planes.
;
loop_
_geom_bond_atom_site_label_1
_geom_bond_atom_site_label_2
_geom_bond_distance
_geom_bond_site_symmetry_2
_geom_bond_publ_flag
O101 C104 1.407(7) . ?
O101 C118 1.428(14) . ?
O101 C168 1.452(15) . ?
C101 C106 1.386(9) . ?
C101 C102 1.396(9) . ?
C101 C107 1.520(9) . ?
C102 C103 1.397(9) . ?
C102 H102 0.95 . ?
C103 C104 1.384(9) . ?
C103 C617 1.532(9) . ?
C104 C105 1.400(9) . ?
C105 C106 1.402(9) . ?
C105 C117 1.504(9) . ?
C106 H106 0.95 . ?
C107 C108 1.527(10) . ?
C107 C110 1.537(10) . ?
C107 C109 1.544(9) . ?
C108 C111 1.548(10) . ?
C108 H10A 0.99 . ?
C108 H10B 0.99 . ?
C109 C113 1.543(10) . ?
C109 H10C 0.99 . ?
C109 H10D 0.99 . ?
C110 C115 1.546(11) . ?
C110 H11A 0.99 . ?
C110 H11B 0.99 . ?
C111 C116 1.499(11) . ?
C111 C112 1.501(11) . ?
C111 H111 1 . ?
C112 C113 1.494(12) . ?
C112 H11C 0.99 . ?
C112 H11D 0.99 . ?
C113 C114 1.512(12) . ?
C113 H113 1 . ?
C114 C115 1.567(12) . ?
C114 H11E 0.99 . ?
C114 H11F 0.99 . ?
C115 C116 1.513(12) . ?
C115 H115 1 . ?
C116 H11G 0.99 . ?
C116 H11H 0.99 . ?
C117 C203 1.534(9) . ?
C117 H11I 0.99 . ?
C117 H11J 0.99 . ?
C118 C119 1.493(15) . ?
C118 H11K 0.99 . ?
C118 H11L 0.99 . ?
C119 C120 1.567(13) . ?
C119 H11M 0.99 . ?
C119 H11N 0.99 . ?
C120 C121 1.593(16) . ?
C120 H12A 0.99 . ?
C120 H12B 0.99 . ?
C121 C122 1.486(17) . ?
C121 H12C 0.99 . ?
C121 H12D 0.99 . ?
C122 C123 1.490(16) . ?
C122 H12E 0.99 . ?
C122 H12F 0.99 . ?
C123 H12G 0.98 . ?
C123 H12H 0.98 . ?
C123 H12I 0.98 . ?
C168 C169 1.484(17) . ?
C168 H16O 0.99 . ?
C168 H16P 0.99 . ?
C169 C170 1.450(17) . ?
C169 H16Q 0.99 . ?
C169 H16R 0.99 . ?
C170 C171 1.544(17) . ?
C170 H17G 0.99 . ?
C170 H17H 0.99 . ?
C171 C172 1.499(18) . ?
C171 H17I 0.99 . ?
C171 H17J 0.99 . ?
C172 C173 1.523(17) . ?
C172 H17K 0.99 . ?
C172 H17L 0.99 . ?
C173 H17M 0.98 . ?
C173 H17N 0.98 . ?
C173 H17O 0.98 . ?
O201 C204 1.393(8) . ?
O201 C218 1.475(11) . ?
O201 H201 0.84 . ?
C201 C202 1.377(9) . ?
C201 C206 1.407(9) . ?
C201 C207 1.519(9) . ?
C202 C203 1.387(9) . ?
C202 H202 0.95 . ?
C203 C204 1.411(9) . ?
C204 C205 1.375(9) . ?
C205 C206 1.375(9) . ?
C205 C217 1.522(9) . ?
C206 H206 0.95 . ?
C207 C277 1.508(17) . ?
C207 C275 1.520(18) . ?
C207 C209 1.535(15) . ?
C207 C208 1.546(15) . ?
C207 C276 1.557(17) . ?
C207 C210 1.568(13) . ?
C208 C211 1.64(2) . ?
C208 H20A 0.99 . ?
C208 H20B 0.99 . ?
C209 C213 1.61(2) . ?
C209 H20C 0.99 . ?
C209 H20D 0.99 . ?
C210 C215 1.60(2) . ?
C210 H21A 0.99 . ?
C210 H21B 0.99 . ?
C211 C216 1.52(2) . ?
C211 C212 1.54(3) . ?
C211 H211 1 . ?
C212 C213 1.46(2) . ?
C212 H21C 0.99 . ?
C212 H21D 0.99 . ?
C213 C214 1.33(2) . ?
C213 H213 1 . ?
C214 C215 1.54(3) . ?
C214 H21E 0.99 . ?
C214 H21F 0.99 . ?
C215 C216 1.38(2) . ?
C215 H215 1 . ?
C216 H21G 0.99 . ?
C216 H21H 0.99 . ?
C275 C278 1.59(3) . ?
C275 H27A 0.99 . ?
C275 H27B 0.99 . ?
C276 C280 1.58(3) . ?
C276 H27C 0.99 . ?
C276 H27D 0.99 . ?
C277 C282 1.53(2) . ?
C277 H27E 0.99 . ?
C277 H27F 0.99 . ?
C278 C283 1.46(4) . ?
C278 C279 1.47(4) . ?
C278 H278 1 . ?
C279 C280 1.71(4) . ?
C279 H27G 0.99 . ?
C279 H27H 0.99 . ?
C280 C281 1.43(3) . ?
C280 H280 1 . ?
C281 C282 1.52(3) . ?
C281 H28A 0.99 . ?
C281 H28B 0.99 . ?
C282 C283 1.53(3) . ?
C282 H282 1 . ?
C283 H28C 0.99 . ?
C283 H28D 0.99 . ?
C217 C303 1.517(9) . ?
C217 H21I 0.99 . ?
C217 H21J 0.99 . ?
C218 C219 1.504(15) . ?
C218 H21K 0.99 . ?
C218 H21L 0.99 . ?
C219 C220 1.530(16) . ?
C219 H21M 0.99 . ?
C219 H21N 0.99 . ?
C220 C221 1.487(17) . ?
C220 H22I 0.99 . ?
C220 H22J 0.99 . ?
C221 C222 1.521(18) . ?
C221 H22K 0.99 . ?
C221 H22L 0.99 . ?
C222 C223 1.526(18) . ?
C222 H22M 0.99 . ?
C222 H22N 0.99 . ?
C223 H22O 0.98 . ?
C223 H22P 0.98 . ?
C223 H22Q 0.98 . ?
O301 C304 1.399(8) . ?
O301 C368 1.50(2) . ?
O301 C318 1.562(16) . ?
O301 H301 0.84 . ?
C301 C306 1.371(9) . ?
C301 C302 1.395(9) . ?
C301 C307 1.531(9) . ?
C302 C303 1.379(9) . ?
C302 H302 0.95 . ?
C303 C304 1.386(9) . ?
C304 C305 1.381(9) . ?
C305 C306 1.399(9) . ?
C305 C317 1.534(9) . ?
C306 H306 0.95 . ?
C307 C310 1.529(10) . ?
C307 C308 1.536(10) . ?
C307 C309 1.558(10) . ?
C308 C311 1.550(10) . ?
C308 H30A 0.99 . ?
C308 H30B 0.99 . ?
C309 C313 1.512(11) . ?
C309 H30C 0.99 . ?
C309 H30D 0.99 . ?
C310 C315 1.549(10) . ?
C310 H31A 0.99 . ?
C310 H31B 0.99 . ?
C311 C316 1.497(12) . ?
C311 C312 1.525(12) . ?
C311 H311 1 . ?
C312 C313 1.530(12) . ?
C312 H31C 0.99 . ?
C312 H31D 0.99 . ?
C313 C314 1.508(12) . ?
C313 H313 1 . ?
C314 C315 1.533(12) . ?
C314 H31E 0.99 . ?
C314 H31F 0.99 . ?
C315 C316 1.524(11) . ?
C315 H315 1 . ?
C316 H31G 0.99 . ?
C316 H31H 0.99 . ?
C317 C403 1.514(10) . ?
C317 H31I 0.99 . ?
C317 H31J 0.99 . ?
C368 C369 1.51(2) . ?
C368 H36K 0.99 . ?
C368 H36L 0.99 . ?
C369 C370 1.50(2) . ?
C369 H36M 0.99 . ?
C369 H36N 0.99 . ?
C370 C371 1.51(2) . ?
C370 H37A 0.99 . ?
C370 H37B 0.99 . ?
C371 C372 1.51(2) . ?
C371 H37C 0.99 . ?
C371 H37D 0.99 . ?
C372 C373 1.50(2) . ?
C372 H37E 0.99 . ?
C372 H37F 0.99 . ?
C373 H37G 0.98 . ?
C373 H37H 0.98 . ?
C373 H37I 0.98 . ?
C318 C319 1.516(18) . ?
C318 H31K 0.99 . ?
C318 H31L 0.99 . ?
C319 C320 1.51(2) . ?
C319 H31M 0.99 . ?
C319 H31N 0.99 . ?
C320 C321 1.522(19) . ?
C320 H32A 0.99 . ?
C320 H32B 0.99 . ?
C321 C322 1.490(19) . ?
C321 H32C 0.99 . ?
C321 H32D 0.99 . ?
C322 C323 1.53(2) . ?
C322 H32E 0.99 . ?
C322 H32F 0.99 . ?
C323 H32G 0.98 . ?
C323 H32H 0.98 . ?
C323 H32I 0.98 . ?
O401 C418 1.352(12) . ?
O401 C404 1.374(8) . ?
O401 C468 1.507(13) . ?
C401 C402 1.383(9) . ?
C401 C406 1.400(9) . ?
C401 C407 1.513(9) . ?
C402 C403 1.394(10) . ?
C402 H402 0.95 . ?
C403 C404 1.412(10) . ?
C404 C405 1.384(10) . ?
C405 C406 1.375(9) . ?
C405 C417 1.503(10) . ?
C406 H406 0.95 . ?
C407 C409 1.420(11) . ?
C407 C410 1.484(10) . ?
C407 C408 1.573(12) . ?
C408 C411 1.578(14) . ?
C408 H40A 0.99 . ?
C408 H40B 0.99 . ?
C409 C413 1.621(14) . ?
C409 H40C 0.99 . ?
C409 H40D 0.99 . ?
C410 C415 1.553(13) . ?
C410 H41A 0.99 . ?
C410 H41B 0.99 . ?
C411 C412 1.459(14) . ?
C411 C416 1.471(14) . ?
C411 H411 1 . ?
C412 C413 1.499(14) . ?
C412 H41C 0.99 . ?
C412 H41D 0.99 . ?
C413 C414 1.675(14) . ?
C413 H413 1 . ?
C414 C415 1.455(14) . ?
C414 H41E 0.99 . ?
C414 H41F 0.99 . ?
C415 C416 1.356(13) . ?
C415 H415 1 . ?
C416 H41G 0.99 . ?
C416 H41H 0.99 . ?
C417 C503 1.524(9) . ?
C417 H41I 0.99 . ?
C417 H41J 0.99 . ?
C418 C419 1.543(14) . ?
C418 H41K 0.99 . ?
C418 H41L 0.99 . ?
C419 C420 1.496(14) . ?
C419 H41M 0.99 . ?
C419 H41N 0.99 . ?
C420 C421 1.530(15) . ?
C420 H42A 0.99 . ?
C420 H42B 0.99 . ?
C421 C422 1.529(14) . ?
C421 H42C 0.99 . ?
C421 H42D 0.99 . ?
C422 C423 1.525(15) . ?
C422 H42E 0.99 . ?
C422 H42F 0.99 . ?
C423 H42G 0.98 . ?
C423 H42H 0.98 . ?
C423 H42I 0.98 . ?
C468 C469 1.489(15) . ?
C468 H46O 0.99 . ?
C468 H46P 0.99 . ?
C469 C470 1.506(15) . ?
C469 H46Q 0.99 . ?
C469 H46R 0.99 . ?
C470 C471 1.506(15) . ?
C470 H47G 0.99 . ?
C470 H47H 0.99 . ?
C471 C472 1.500(15) . ?
C471 H47I 0.99 . ?
C471 H47J 0.99 . ?
C472 C473 1.482(17) . ?
C472 H47K 0.99 . ?
C472 H47L 0.99 . ?
C473 H47M 0.98 . ?
C473 H47N 0.98 . ?
C473 H47O 0.98 . ?
O501 C504 1.381(8) . ?
O501 C568 1.453(18) . ?
O501 C518 1.516(16) . ?
O501 H501 0.84 . ?
C501 C506 1.387(9) . ?
C501 C502 1.393(9) . ?
C501 C507 1.513(9) . ?
C502 C503 1.390(9) . ?
C502 H502 0.95 . ?
C503 C504 1.408(9) . ?
C504 C505 1.384(9) . ?
C505 C506 1.381(10) . ?
C505 C517 1.526(9) . ?
C506 H506 0.95 . ?
C507 C508 1.530(10) . ?
C507 C510 1.541(9) . ?
C507 C509 1.547(9) . ?
C508 C511 1.540(11) . ?
C508 H50A 0.99 . ?
C508 H50B 0.99 . ?
C509 C513 1.549(10) . ?
C509 H50C 0.99 . ?
C509 H50D 0.99 . ?
C510 C515 1.528(11) . ?
C510 H51A 0.99 . ?
C510 H51B 0.99 . ?
C511 C512 1.494(12) . ?
C511 C516 1.496(12) . ?
C511 H511 1 . ?
C512 C513 1.519(11) . ?
C512 H51C 0.99 . ?
C512 H51D 0.99 . ?
C513 C514 1.540(10) . ?
C513 H513 1 . ?
C514 C515 1.524(12) . ?
C514 H51E 0.99 . ?
C514 H51F 0.99 . ?
C515 C516 1.530(12) . ?
C515 H515 1 . ?
C516 H51G 0.99 . ?
C516 H51H 0.99 . ?
C517 C603 1.505(9) . ?
C517 H51I 0.99 . ?
C517 H51J 0.99 . ?
C518 C519 1.492(18) . ?
C518 H51K 0.99 . ?
C518 H51L 0.99 . ?
C519 C520 1.493(18) . ?
C519 H51M 0.99 . ?
C519 H51N 0.99 . ?
C520 C521 1.507(19) . ?
C520 H52A 0.99 . ?
C520 H52B 0.99 . ?
C521 C522 1.501(19) . ?
C521 H52C 0.99 . ?
C521 H52D 0.99 . ?
C522 C523 1.482(19) . ?
C522 H52E 0.99 . ?
C522 H52F 0.99 . ?
C523 H52G 0.98 . ?
C523 H52H 0.98 . ?
C523 H52I 0.98 . ?
C568 C569 1.50(2) . ?
C568 H56O 0.99 . ?
C568 H56P 0.99 . ?
C569 C570 1.51(2) . ?
C569 H56Q 0.99 . ?
C569 H56R 0.99 . ?
C570 C571 1.53(2) . ?
C570 H57G 0.99 . ?
C570 H57H 0.99 . ?
C571 C572 1.52(2) . ?
C571 H57I 0.99 . ?
C571 H57J 0.99 . ?
C572 C573 1.50(2) . ?
C572 H57K 0.99 . ?
C572 H57L 0.99 . ?
C573 H57M 0.98 . ?
C573 H57N 0.98 . ?
C573 H57O 0.98 . ?
O601 C604 1.382(8) . ?
O601 C618 1.544(13) . ?
O601 H601 0.8398 . ?
C601 C602 1.375(9) . ?
C601 C606 1.396(9) . ?
C601 C607 1.523(10) . ?
C602 C603 1.392(9) . ?
C602 H602 0.95 . ?
C603 C604 1.399(10) . ?
C604 C605 1.401(9) . ?
C605 C606 1.386(9) . ?
C605 C617 1.507(10) . ?
C606 H606 0.95 . ?
C607 C608 1.521(10) . ?
C607 C610 1.525(10) . ?
C607 C609 1.545(11) . ?
C608 C611 1.577(12) . ?
C608 H60A 0.99 . ?
C608 H60B 0.99 . ?
C609 C613 1.572(12) . ?
C609 H60C 0.99 . ?
C609 H60D 0.99 . ?
C610 C615 1.575(11) . ?
C610 H61A 0.99 . ?
C610 H61B 0.99 . ?
C611 C616 1.473(12) . ?
C611 C612 1.490(13) . ?
C611 H611 1 . ?
C612 C613 1.503(12) . ?
C612 H61C 0.99 . ?
C612 H61D 0.99 . ?
C613 C614 1.498(11) . ?
C613 H613 1 . ?
C614 C615 1.522(11) . ?
C614 H61E 0.99 . ?
C614 H61F 0.99 . ?
C615 C616 1.498(11) . ?
C615 H615 1 . ?
C616 H61G 0.99 . ?
C616 H61H 0.99 . ?
C617 H61I 0.99 . ?
C617 H61J 0.99 . ?
C618 C619 1.526(17) . ?
C618 H61K 0.99 . ?
C618 H61L 0.99 . ?
C619 C620 1.527(19) . ?
C619 H61M 0.99 . ?
C619 H61N 0.99 . ?
C620 C621 1.537(19) . ?
C620 H62A 0.99 . ?
C620 H62B 0.99 . ?
C621 C622 1.516(18) . ?
C621 H62C 0.99 . ?
C621 H62D 0.99 . ?
C622 C623 1.515(19) . ?
C622 H62E 0.99 . ?
C622 H62F 0.99 . ?
C623 H62G 0.98 . ?
C623 H62H 0.98 . ?
C623 H62I 0.98 . ?
C1A Cl3A 1.674(13) . ?
C1A Cl2A 1.743(15) . ?
C1A Cl1A 1.758(14) . ?
C1A H1A 1 . ?
C1B Cl1B 1.740(16) . ?
C1B Cl3B 1.743(16) . ?
C1B Cl2B 1.786(16) . ?
C1B H1B 1 . ?
C1C Cl2C 1.729(19) . ?
C1C Cl1C 1.741(19) . ?
C1C Cl3C 1.753(19) . ?
C1C H1C 1 . ?
C1D Cl1D 1.738(15) . ?
C1D Cl3D 1.757(15) . ?
C1D Cl2D 1.778(17) . ?
C1D H1D 1 . ?
C1E Cl2E 1.75(2) . ?
C1E Cl1E 1.75(2) . ?
C1E Cl3E 1.77(2) . ?
C1E H1E 1 . ?
C1F Cl3F 1.73(2) . ?
C1F Cl1F 1.74(2) . ?
C1F Cl2F 1.75(2) . ?
C1F H1F 1 . ?
C1G Cl3G 1.74(2) . ?
C1G Cl2G 1.75(2) . ?
C1G Cl1G 1.75(2) . ?
C1G H1G 1 . ?

loop_
_geom_angle_atom_site_label_1
_geom_angle_atom_site_label_2
_geom_angle_atom_site_label_3
_geom_angle
_geom_angle_site_symmetry_1
_geom_angle_site_symmetry_3
_geom_angle_publ_flag
C104 O101 C118 116.1(7) . . ?
C104 O101 C168 110.9(9) . . ?
C106 C101 C102 116.9(6) . . ?
C106 C101 C107 120.8(6) . . ?
C102 C101 C107 122.2(6) . . ?
C101 C102 C103 122.2(6) . . ?
C101 C102 H102 118.9 . . ?
C103 C102 H102 118.9 . . ?
C104 C103 C102 118.7(6) . . ?
C104 C103 C617 121.7(6) . . ?
C102 C103 C617 119.6(6) . . ?
C103 C104 C105 121.6(6) . . ?
C103 C104 O101 119.4(6) . . ?
C105 C104 O101 118.9(6) . . ?
C104 C105 C106 117.2(6) . . ?
C104 C105 C117 122.2(6) . . ?
C106 C105 C117 120.6(6) . . ?
C101 C106 C105 123.3(6) . . ?
C101 C106 H106 118.3 . . ?
C105 C106 H106 118.3 . . ?
C101 C107 C108 112.7(6) . . ?
C101 C107 C110 110.7(5) . . ?
C108 C107 C110 107.5(6) . . ?
C101 C107 C109 110.0(5) . . ?
C108 C107 C109 106.3(6) . . ?
C110 C107 C109 109.5(6) . . ?
C107 C108 C111 111.1(6) . . ?
C107 C108 H10A 109.4 . . ?
C111 C108 H10A 109.4 . . ?
C107 C108 H10B 109.4 . . ?
C111 C108 H10B 109.4 . . ?
H10A C108 H10B 108 . . ?
C113 C109 C107 110.9(6) . . ?
C113 C109 H10C 109.5 . . ?
C107 C109 H10C 109.5 . . ?
C113 C109 H10D 109.5 . . ?
C107 C109 H10D 109.5 . . ?
H10C C109 H10D 108 . . ?
C107 C110 C115 110.8(6) . . ?
C107 C110 H11A 109.5 . . ?
C115 C110 H11A 109.5 . . ?
C107 C110 H11B 109.5 . . ?
C115 C110 H11B 109.5 . . ?
H11A C110 H11B 108.1 . . ?
C116 C111 C112 112.4(7) . . ?
C116 C111 C108 109.4(7) . . ?
C112 C111 C108 108.5(6) . . ?
C116 C111 H111 108.8 . . ?
C112 C111 H111 108.8 . . ?
C108 C111 H111 108.8 . . ?
C113 C112 C111 109.7(7) . . ?
C113 C112 H11C 109.7 . . ?
C111 C112 H11C 109.7 . . ?
C113 C112 H11D 109.7 . . ?
C111 C112 H11D 109.7 . . ?
H11C C112 H11D 108.2 . . ?
C112 C113 C114 110.5(7) . . ?
C112 C113 C109 109.8(7) . . ?
C114 C113 C109 108.1(7) . . ?
C112 C113 H113 109.5 . . ?
C114 C113 H113 109.5 . . ?
C109 C113 H113 109.5 . . ?
C113 C114 C115 109.8(7) . . ?
C113 C114 H11E 109.7 . . ?
C115 C114 H11E 109.7 . . ?
C113 C114 H11F 109.7 . . ?
C115 C114 H11F 109.7 . . ?
H11E C114 H11F 108.2 . . ?
C116 C115 C110 109.0(7) . . ?
C116 C115 C114 109.9(8) . . ?
C110 C115 C114 108.0(7) . . ?
C116 C115 H115 110 . . ?
C110 C115 H115 110 . . ?
C114 C115 H115 110 . . ?
C111 C116 C115 109.0(7) . . ?
C111 C116 H11G 109.9 . . ?
C115 C116 H11G 109.9 . . ?
C111 C116 H11H 109.9 . . ?
C115 C116 H11H 109.9 . . ?
H11G C116 H11H 108.3 . . ?
C105 C117 C203 114.9(5) . . ?
C105 C117 H11I 108.5 . . ?
C203 C117 H11I 108.5 . . ?
C105 C117 H11J 108.5 . . ?
C203 C117 H11J 108.5 . . ?
H11I C117 H11J 107.5 . . ?
O101 C118 C119 110.6(11) . . ?
O101 C118 H11K 109.5 . . ?
C119 C118 H11K 109.5 . . ?
O101 C118 H11L 109.5 . . ?
C119 C118 H11L 109.5 . . ?
H11K C118 H11L 108.1 . . ?
C118 C119 C120 114.0(11) . . ?
C118 C119 H11M 108.7 . . ?
C120 C119 H11M 108.7 . . ?
C118 C119 H11N 108.7 . . ?
C120 C119 H11N 108.7 . . ?
H11M C119 H11N 107.6 . . ?
C119 C120 C121 106.2(13) . . ?
C119 C120 H12A 110.5 . . ?
C121 C120 H12A 110.5 . . ?
C119 C120 H12B 110.5 . . ?
C121 C120 H12B 110.5 . . ?
H12A C120 H12B 108.7 . . ?
C122 C121 C120 113.0(15) . . ?
C122 C121 H12C 109 . . ?
C120 C121 H12C 109 . . ?
C122 C121 H12D 109 . . ?
C120 C121 H12D 109 . . ?
H12C C121 H12D 107.8 . . ?
C121 C122 C123 113.8(14) . . ?
C121 C122 H12E 108.8 . . ?
C123 C122 H12E 108.8 . . ?
C121 C122 H12F 108.8 . . ?
C123 C122 H12F 108.8 . . ?
H12E C122 H12F 107.7 . . ?
C122 C123 H12G 109.5 . . ?
C122 C123 H12H 109.5 . . ?
H12G C123 H12H 109.5 . . ?
C122 C123 H12I 109.5 . . ?
H12G C123 H12I 109.5 . . ?
H12H C123 H12I 109.5 . . ?
O101 C168 C169 112.9(15) . . ?
O101 C168 H16O 109 . . ?
C169 C168 H16O 109 . . ?
O101 C168 H16P 109 . . ?
C169 C168 H16P 109 . . ?
H16O C168 H16P 107.8 . . ?
C170 C169 C168 119.1(19) . . ?
C170 C169 H16Q 107.6 . . ?
C168 C169 H16Q 107.6 . . ?
C170 C169 H16R 107.6 . . ?
C168 C169 H16R 107.6 . . ?
H16Q C169 H16R 107 . . ?
C169 C170 C171 119.0(17) . . ?
C169 C170 H17G 107.6 . . ?
C171 C170 H17G 107.6 . . ?
C169 C170 H17H 107.6 . . ?
C171 C170 H17H 107.6 . . ?
H17G C170 H17H 107 . . ?
C172 C171 C170 111.8(17) . . ?
C172 C171 H17I 109.3 . . ?
C170 C171 H17I 109.3 . . ?
C172 C171 H17J 109.3 . . ?
C170 C171 H17J 109.3 . . ?
H17I C171 H17J 107.9 . . ?
C171 C172 C173 111.9(17) . . ?
C171 C172 H17K 109.2 . . ?
C173 C172 H17K 109.2 . . ?
C171 C172 H17L 109.2 . . ?
C173 C172 H17L 109.2 . . ?
H17K C172 H17L 107.9 . . ?
C172 C173 H17M 109.5 . . ?
C172 C173 H17N 109.5 . . ?
H17M C173 H17N 109.5 . . ?
C172 C173 H17O 109.5 . . ?
H17M C173 H17O 109.5 . . ?
H17N C173 H17O 109.5 . . ?
C204 O201 C218 110.9(6) . . ?
C204 O201 H201 109.1 . . ?
C218 O201 H201 133.5 . . ?
C202 C201 C206 116.5(6) . . ?
C202 C201 C207 123.5(6) . . ?
C206 C201 C207 120.0(6) . . ?
C201 C202 C203 123.4(6) . . ?
C201 C202 H202 118.3 . . ?
C203 C202 H202 118.3 . . ?
C202 C203 C204 117.5(6) . . ?
C202 C203 C117 120.4(6) . . ?
C204 C203 C117 122.1(6) . . ?
C205 C204 O201 121.4(6) . . ?
C205 C204 C203 121.1(6) . . ?
O201 C204 C203 117.5(6) . . ?
C204 C205 C206 118.9(6) . . ?
C204 C205 C217 121.7(6) . . ?
C206 C205 C217 119.3(6) . . ?
C205 C206 C201 122.5(6) . . ?
C205 C206 H206 118.7 . . ?
C201 C206 H206 118.7 . . ?
C277 C207 C201 105.1(8) . . ?
C277 C207 C275 113.0(10) . . ?
C201 C207 C275 112.7(8) . . ?
C201 C207 C209 111.5(7) . . ?
C201 C207 C208 113.3(7) . . ?
C209 C207 C208 109.1(9) . . ?
C277 C207 C276 110.5(10) . . ?
C201 C207 C276 107.4(8) . . ?
C275 C207 C276 108.1(10) . . ?
C201 C207 C210 115.7(6) . . ?
C209 C207 C210 102.1(8) . . ?
C208 C207 C210 104.3(8) . . ?
C207 C208 C211 113.6(12) . . ?
C207 C208 H20A 108.9 . . ?
C211 C208 H20A 108.9 . . ?
C207 C208 H20B 108.9 . . ?
C211 C208 H20B 108.9 . . ?
H20A C208 H20B 107.7 . . ?
C207 C209 C213 113.8(11) . . ?
C207 C209 H20C 108.8 . . ?
C213 C209 H20C 108.8 . . ?
C207 C209 H20D 108.8 . . ?
C213 C209 H20D 108.8 . . ?
H20C C209 H20D 107.7 . . ?
C207 C210 C215 112.2(10) . . ?
C207 C210 H21A 109.2 . . ?
C215 C210 H21A 109.2 . . ?
C207 C210 H21B 109.2 . . ?
C215 C210 H21B 109.2 . . ?
H21A C210 H21B 107.9 . . ?
C216 C211 C212 110.6(15) . . ?
C216 C211 C208 102.6(14) . . ?
C212 C211 C208 103.7(18) . . ?
C216 C211 H211 113 . . ?
C212 C211 H211 113 . . ?
C208 C211 H211 113 . . ?
C213 C212 C211 115.5(14) . . ?
C213 C212 H21C 108.4 . . ?
C211 C212 H21C 108.4 . . ?
C213 C212 H21D 108.4 . . ?
C211 C212 H21D 108.4 . . ?
H21C C212 H21D 107.5 . . ?
C214 C213 C212 112.6(16) . . ?
C214 C213 C209 111.4(17) . . ?
C212 C213 C209 100.6(13) . . ?
C214 C213 H213 110.6 . . ?
C212 C213 H213 110.6 . . ?
C209 C213 H213 110.6 . . ?
C213 C214 C215 114.1(17) . . ?
C213 C214 H21E 108.7 . . ?
C215 C214 H21E 108.7 . . ?
C213 C214 H21F 108.7 . . ?
C215 C214 H21F 108.7 . . ?
H21E C214 H21F 107.6 . . ?
C216 C215 C214 113.8(17) . . ?
C216 C215 C210 111.0(15) . . ?
C214 C215 C210 103.1(14) . . ?
C216 C215 H215 109.6 . . ?
C214 C215 H215 109.6 . . ?
C210 C215 H215 109.6 . . ?
C215 C216 C211 112.4(15) . . ?
C215 C216 H21G 109.1 . . ?
C211 C216 H21G 109.1 . . ?
C215 C216 H21H 109.1 . . ?
C211 C216 H21H 109.1 . . ?
H21G C216 H21H 107.8 . . ?
C207 C275 C278 110.7(15) . . ?
C207 C275 H27A 109.5 . . ?
C278 C275 H27A 109.5 . . ?
C207 C275 H27B 109.5 . . ?
C278 C275 H27B 109.5 . . ?
H27A C275 H27B 108.1 . . ?
C207 C276 C280 108.8(13) . . ?
C207 C276 H27C 109.9 . . ?
C280 C276 H27C 109.9 . . ?
C207 C276 H27D 109.9 . . ?
C280 C276 H27D 109.9 . . ?
H27C C276 H27D 108.3 . . ?
C207 C277 C282 109.2(12) . . ?
C207 C277 H27E 109.8 . . ?
C282 C277 H27E 109.8 . . ?
C207 C277 H27F 109.8 . . ?
C282 C277 H27F 109.8 . . ?
H27E C277 H27F 108.3 . . ?
C283 C278 C279 116(2) . . ?
C283 C278 C275 107(2) . . ?
C279 C278 C275 97(2) . . ?
C283 C278 H278 111.8 . . ?
C279 C278 H278 111.8 . . ?
C275 C278 H278 111.8 . . ?
C278 C279 C280 115(2) . . ?
C278 C279 H27G 108.6 . . ?
C280 C279 H27G 108.6 . . ?
C278 C279 H27H 108.6 . . ?
C280 C279 H27H 108.6 . . ?
H27G C279 H27H 107.5 . . ?
C281 C280 C276 103.2(19) . . ?
C281 C280 C279 110(2) . . ?
C276 C280 C279 101.4(17) . . ?
C281 C280 H280 113.8 . . ?
C276 C280 H280 113.8 . . ?
C279 C280 H280 113.8 . . ?
C280 C281 C282 118(2) . . ?
C280 C281 H28A 107.8 . . ?
C282 C281 H28A 107.8 . . ?
C280 C281 H28B 107.8 . . ?
C282 C281 H28B 107.8 . . ?
H28A C281 H28B 107.1 . . ?
C281 C282 C277 104.3(16) . . ?
C281 C282 C283 114.5(19) . . ?
C277 C282 C283 103.6(16) . . ?
C281 C282 H282 111.3 . . ?
C277 C282 H282 111.3 . . ?
C283 C282 H282 111.3 . . ?
C278 C283 C282 114.7(19) . . ?
C278 C283 H28C 108.6 . . ?
C282 C283 H28C 108.6 . . ?
C278 C283 H28D 108.6 . . ?
C282 C283 H28D 108.6 . . ?
H28C C283 H28D 107.6 . . ?
C303 C217 C205 110.8(5) . . ?
C303 C217 H21I 109.5 . . ?
C205 C217 H21I 109.5 . . ?
C303 C217 H21J 109.5 . . ?
C205 C217 H21J 109.5 . . ?
H21I C217 H21J 108.1 . . ?
O201 C218 C219 107.1(10) . . ?
O201 C218 H21K 110.3 . . ?
C219 C218 H21K 110.3 . . ?
O201 C218 H21L 110.3 . . ?
C219 C218 H21L 110.3 . . ?
H21K C218 H21L 108.6 . . ?
C218 C219 C220 112.7(14) . . ?
C218 C219 H21M 109 . . ?
C220 C219 H21M 109 . . ?
C218 C219 H21N 109 . . ?
C220 C219 H21N 109 . . ?
H21M C219 H21N 107.8 . . ?
C221 C220 C219 111.8(17) . . ?
C221 C220 H22I 109.3 . . ?
C219 C220 H22I 109.3 . . ?
C221 C220 H22J 109.3 . . ?
C219 C220 H22J 109.3 . . ?
H22I C220 H22J 107.9 . . ?
C220 C221 C222 115.3(19) . . ?
C220 C221 H22K 108.4 . . ?
C222 C221 H22K 108.4 . . ?
C220 C221 H22L 108.4 . . ?
C222 C221 H22L 108.4 . . ?
H22K C221 H22L 107.5 . . ?
C221 C222 C223 108(2) . . ?
C221 C222 H22M 110.2 . . ?
C223 C222 H22M 110.2 . . ?
C221 C222 H22N 110.2 . . ?
C223 C222 H22N 110.2 . . ?
H22M C222 H22N 108.5 . . ?
C222 C223 H22O 109.5 . . ?
C222 C223 H22P 109.5 . . ?
H22O C223 H22P 109.5 . . ?
C222 C223 H22Q 109.5 . . ?
H22O C223 H22Q 109.5 . . ?
H22P C223 H22Q 109.5 . . ?
C304 O301 C368 113.3(19) . . ?
C304 O301 C318 107.9(10) . . ?
C304 O301 H301 109.3 . . ?
C368 O301 H301 90.6 . . ?
C318 O301 H301 86.2 . . ?
C306 C301 C302 116.7(6) . . ?
C306 C301 C307 123.5(6) . . ?
C302 C301 C307 119.8(6) . . ?
C303 C302 C301 122.9(6) . . ?
C303 C302 H302 118.6 . . ?
C301 C302 H302 118.6 . . ?
C302 C303 C304 118.1(6) . . ?
C302 C303 C217 120.4(6) . . ?
C304 C303 C217 121.3(6) . . ?
C305 C304 C303 121.6(6) . . ?
C305 C304 O301 117.8(6) . . ?
C303 C304 O301 120.6(6) . . ?
C304 C305 C306 117.9(6) . . ?
C304 C305 C317 120.4(6) . . ?
C306 C305 C317 121.7(6) . . ?
C301 C306 C305 122.8(7) . . ?
C301 C306 H306 118.6 . . ?
C305 C306 H306 118.6 . . ?
C310 C307 C301 112.2(6) . . ?
C310 C307 C308 108.6(6) . . ?
C301 C307 C308 110.8(5) . . ?
C310 C307 C309 107.2(6) . . ?
C301 C307 C309 111.2(6) . . ?
C308 C307 C309 106.7(6) . . ?
C307 C308 C311 110.3(6) . . ?
C307 C308 H30A 109.6 . . ?
C311 C308 H30A 109.6 . . ?
C307 C308 H30B 109.6 . . ?
C311 C308 H30B 109.6 . . ?
H30A C308 H30B 108.1 . . ?
C313 C309 C307 112.8(7) . . ?
C313 C309 H30C 109 . . ?
C307 C309 H30C 109 . . ?
C313 C309 H30D 109 . . ?
C307 C309 H30D 109 . . ?
H30C C309 H30D 107.8 . . ?
C307 C310 C315 111.2(6) . . ?
C307 C310 H31A 109.4 . . ?
C315 C310 H31A 109.4 . . ?
C307 C310 H31B 109.4 . . ?
C315 C310 H31B 109.4 . . ?
H31A C310 H31B 108 . . ?
C316 C311 C312 111.2(7) . . ?
C316 C311 C308 110.3(7) . . ?
C312 C311 C308 108.3(7) . . ?
C316 C311 H311 109 . . ?
C312 C311 H311 109 . . ?
C308 C311 H311 109 . . ?
C311 C312 C313 109.9(7) . . ?
C311 C312 H31C 109.7 . . ?
C313 C312 H31C 109.7 . . ?
C311 C312 H31D 109.7 . . ?
C313 C312 H31D 109.7 . . ?
H31C C312 H31D 108.2 . . ?
C314 C313 C309 109.1(7) . . ?
C314 C313 C312 109.2(8) . . ?
C309 C313 C312 108.3(6) . . ?
C314 C313 H313 110.1 . . ?
C309 C313 H313 110.1 . . ?
C312 C313 H313 110.1 . . ?
C313 C314 C315 110.4(7) . . ?
C313 C314 H31E 109.6 . . ?
C315 C314 H31E 109.6 . . ?
C313 C314 H31F 109.6 . . ?
C315 C314 H31F 109.6 . . ?
H31E C314 H31F 108.1 . . ?
C316 C315 C314 110.3(7) . . ?
C316 C315 C310 108.7(6) . . ?
C314 C315 C310 108.7(7) . . ?
C316 C315 H315 109.7 . . ?
C314 C315 H315 109.7 . . ?
C310 C315 H315 109.7 . . ?
C311 C316 C315 109.1(7) . . ?
C311 C316 H31G 109.9 . . ?
C315 C316 H31G 109.9 . . ?
C311 C316 H31H 109.9 . . ?
C315 C316 H31H 109.9 . . ?
H31G C316 H31H 108.3 . . ?
C403 C317 C305 116.2(6) . . ?
C403 C317 H31I 108.2 . . ?
C305 C317 H31I 108.2 . . ?
C403 C317 H31J 108.2 . . ?
C305 C317 H31J 108.2 . . ?
H31I C317 H31J 107.4 . . ?
O301 C368 C369 111(2) . . ?
O301 C368 H36K 109.5 . . ?
C369 C368 H36K 109.5 . . ?
O301 C368 H36L 109.5 . . ?
C369 C368 H36L 109.5 . . ?
H36K C368 H36L 108.1 . . ?
C370 C369 C368 122(3) . . ?
C370 C369 H36M 106.9 . . ?
C368 C369 H36M 106.9 . . ?
C370 C369 H36N 106.9 . . ?
C368 C369 H36N 106.9 . . ?
H36M C369 H36N 106.7 . . ?
C369 C370 C371 118(3) . . ?
C369 C370 H37A 107.7 . . ?
C371 C370 H37A 107.7 . . ?
C369 C370 H37B 107.7 . . ?
C371 C370 H37B 107.7 . . ?
H37A C370 H37B 107.1 . . ?
C370 C371 C372 111(3) . . ?
C370 C371 H37C 109.5 . . ?
C372 C371 H37C 109.5 . . ?
C370 C371 H37D 109.5 . . ?
C372 C371 H37D 109.5 . . ?
H37C C371 H37D 108.1 . . ?
C373 C372 C371 114(3) . . ?
C373 C372 H37E 108.7 . . ?
C371 C372 H37E 108.6 . . ?
C373 C372 H37F 108.7 . . ?
C371 C372 H37F 108.7 . . ?
H37E C372 H37F 107.6 . . ?
C372 C373 H37G 109.5 . . ?
C372 C373 H37H 109.5 . . ?
H37G C373 H37H 109.5 . . ?
C372 C373 H37I 109.5 . . ?
H37G C373 H37I 109.5 . . ?
H37H C373 H37I 109.5 . . ?
C319 C318 O301 107.8(18) . . ?
C319 C318 H31K 110.1 . . ?
O301 C318 H31K 110.1 . . ?
C319 C318 H31L 110.1 . . ?
O301 C318 H31L 110.1 . . ?
H31K C318 H31L 108.5 . . ?
C320 C319 C318 114(2) . . ?
C320 C319 H31M 108.8 . . ?
C318 C319 H31M 108.8 . . ?
C320 C319 H31N 108.8 . . ?
C318 C319 H31N 108.8 . . ?
H31M C319 H31N 107.7 . . ?
C319 C320 C321 117(2) . . ?
C319 C320 H32A 108 . . ?
C321 C320 H32A 108 . . ?
C319 C320 H32B 108 . . ?
C321 C320 H32B 108 . . ?
H32A C320 H32B 107.2 . . ?
C322 C321 C320 111(2) . . ?
C322 C321 H32C 109.5 . . ?
C320 C321 H32C 109.5 . . ?
C322 C321 H32D 109.5 . . ?
C320 C321 H32D 109.5 . . ?
H32C C321 H32D 108.1 . . ?
C321 C322 C323 116(3) . . ?
C321 C322 H32E 108.3 . . ?
C323 C322 H32E 108.3 . . ?
C321 C322 H32F 108.3 . . ?
C323 C322 H32F 108.3 . . ?
H32E C322 H32F 107.4 . . ?
C322 C323 H32G 109.5 . . ?
C322 C323 H32H 109.5 . . ?
H32G C323 H32H 109.5 . . ?
C322 C323 H32I 109.5 . . ?
H32G C323 H32I 109.5 . . ?
H32H C323 H32I 109.5 . . ?
C418 O401 C404 123.4(8) . . ?
C404 O401 C468 112.5(7) . . ?
C402 C401 C406 115.9(6) . . ?
C402 C401 C407 123.6(7) . . ?
C406 C401 C407 120.4(6) . . ?
C401 C402 C403 123.3(7) . . ?
C401 C402 H402 118.3 . . ?
C403 C402 H402 118.3 . . ?
C402 C403 C404 118.0(7) . . ?
C402 C403 C317 120.9(7) . . ?
C404 C403 C317 121.1(7) . . ?
O401 C404 C405 120.5(7) . . ?
O401 C404 C403 119.6(7) . . ?
C405 C404 C403 119.7(7) . . ?
C406 C405 C404 119.5(7) . . ?
C406 C405 C417 121.1(7) . . ?
C404 C405 C417 119.4(7) . . ?
C405 C406 C401 123.0(7) . . ?
C405 C406 H406 118.5 . . ?
C401 C406 H406 118.5 . . ?
C409 C407 C410 113.7(8) . . ?
C409 C407 C401 113.5(7) . . ?
C410 C407 C401 109.7(6) . . ?
C409 C407 C408 109.0(9) . . ?
C410 C407 C408 101.1(7) . . ?
C401 C407 C408 109.0(6) . . ?
C407 C408 C411 109.7(8) . . ?
C407 C408 H40A 109.7 . . ?
C411 C408 H40A 109.7 . . ?
C407 C408 H40B 109.7 . . ?
C411 C408 H40B 109.7 . . ?
H40A C408 H40B 108.2 . . ?
C407 C409 C413 115.4(8) . . ?
C407 C409 H40C 108.4 . . ?
C413 C409 H40C 108.4 . . ?
C407 C409 H40D 108.4 . . ?
C413 C409 H40D 108.4 . . ?
H40C C409 H40D 107.5 . . ?
C407 C410 C415 112.0(8) . . ?
C407 C410 H41A 109.2 . . ?
C415 C410 H41A 109.2 . . ?
C407 C410 H41B 109.2 . . ?
C415 C410 H41B 109.2 . . ?
H41A C410 H41B 107.9 . . ?
C412 C411 C416 109.0(10) . . ?
C412 C411 C408 106.2(10) . . ?
C416 C411 C408 106.9(9) . . ?
C412 C411 H411 111.5 . . ?
C416 C411 H411 111.5 . . ?
C408 C411 H411 111.5 . . ?
C411 C412 C413 117.1(9) . . ?
C411 C412 H41C 108 . . ?
C413 C412 H41C 108 . . ?
C411 C412 H41D 108 . . ?
C413 C412 H41D 108 . . ?
H41C C412 H41D 107.3 . . ?
C412 C413 C409 104.9(10) . . ?
C412 C413 C414 106.7(8) . . ?
C409 C413 C414 100.3(9) . . ?
C412 C413 H413 114.5 . . ?
C409 C413 H413 114.5 . . ?
C414 C413 H413 114.5 . . ?
C415 C414 C413 109.0(8) . . ?
C415 C414 H41E 109.9 . . ?
C413 C414 H41E 109.9 . . ?
C415 C414 H41F 109.9 . . ?
C413 C414 H41F 109.9 . . ?
H41E C414 H41F 108.3 . . ?
C416 C415 C414 115.1(10) . . ?
C416 C415 C410 105.7(10) . . ?
C414 C415 C410 109.8(9) . . ?
C416 C415 H415 108.7 . . ?
C414 C415 H415 108.7 . . ?
C410 C415 H415 108.7 . . ?
C415 C416 C411 115.9(10) . . ?
C415 C416 H41G 108.3 . . ?
C411 C416 H41G 108.3 . . ?
C415 C416 H41H 108.3 . . ?
C411 C416 H41H 108.3 . . ?
H41G C416 H41H 107.4 . . ?
C405 C417 C503 113.2(5) . . ?
C405 C417 H41I 108.9 . . ?
C503 C417 H41I 108.9 . . ?
C405 C417 H41J 108.9 . . ?
C503 C417 H41J 108.9 . . ?
H41I C417 H41J 107.7 . . ?
O401 C418 C419 111.5(11) . . ?
O401 C418 H41K 109.3 . . ?
C419 C418 H41K 109.3 . . ?
O401 C418 H41L 109.3 . . ?
C419 C418 H41L 109.3 . . ?
H41K C418 H41L 108 . . ?
C420 C419 C418 112.0(11) . . ?
C420 C419 H41M 109.2 . . ?
C418 C419 H41M 109.2 . . ?
C420 C419 H41N 109.2 . . ?
C418 C419 H41N 109.2 . . ?
H41M C419 H41N 107.9 . . ?
C419 C420 C421 116.9(12) . . ?
C419 C420 H42A 108.1 . . ?
C421 C420 H42A 108.1 . . ?
C419 C420 H42B 108.1 . . ?
C421 C420 H42B 108.1 . . ?
H42A C420 H42B 107.3 . . ?
C422 C421 C420 111.9(11) . . ?
C422 C421 H42C 109.2 . . ?
C420 C421 H42C 109.2 . . ?
C422 C421 H42D 109.2 . . ?
C420 C421 H42D 109.2 . . ?
H42C C421 H42D 107.9 . . ?
C423 C422 C421 115.0(11) . . ?
C423 C422 H42E 108.5 . . ?
C421 C422 H42E 108.5 . . ?
C423 C422 H42F 108.5 . . ?
C421 C422 H42F 108.5 . . ?
H42E C422 H42F 107.5 . . ?
C422 C423 H42G 109.5 . . ?
C422 C423 H42H 109.5 . . ?
H42G C423 H42H 109.5 . . ?
C422 C423 H42I 109.5 . . ?
H42G C423 H42I 109.5 . . ?
H42H C423 H42I 109.5 . . ?
C469 C468 O401 119.4(12) . . ?
C469 C468 H46O 107.5 . . ?
O401 C468 H46O 107.5 . . ?
C469 C468 H46P 107.5 . . ?
O401 C468 H46P 107.5 . . ?
H46O C468 H46P 107 . . ?
C468 C469 C470 112.0(13) . . ?
C468 C469 H46Q 109.2 . . ?
C470 C469 H46Q 109.2 . . ?
C468 C469 H46R 109.2 . . ?
C470 C469 H46R 109.2 . . ?
H46Q C469 H46R 107.9 . . ?
C469 C470 C471 117.4(13) . . ?
C469 C470 H47G 107.9 . . ?
C471 C470 H47G 107.9 . . ?
C469 C470 H47H 107.9 . . ?
C471 C470 H47H 107.9 . . ?
H47G C470 H47H 107.2 . . ?
C472 C471 C470 116.6(14) . . ?
C472 C471 H47I 108.1 . . ?
C470 C471 H47I 108.1 . . ?
C472 C471 H47J 108.1 . . ?
C470 C471 H47J 108.1 . . ?
H47I C471 H47J 107.3 . . ?
C473 C472 C471 115.6(15) . . ?
C473 C472 H47K 108.4 . . ?
C471 C472 H47K 108.4 . . ?
C473 C472 H47L 108.4 . . ?
C471 C472 H47L 108.4 . . ?
H47K C472 H47L 107.5 . . ?
C472 C473 H47M 109.5 . . ?
C472 C473 H47N 109.5 . . ?
H47M C473 H47N 109.5 . . ?
C472 C473 H47O 109.5 . . ?
H47M C473 H47O 109.5 . . ?
H47N C473 H47O 109.5 . . ?
C504 O501 C568 119.3(14) . . ?
C504 O501 C518 104.6(9) . . ?
C504 O501 H501 109.1 . . ?
C568 O501 H501 85.7 . . ?
C518 O501 H501 88.6 . . ?
C506 C501 C502 116.7(6) . . ?
C506 C501 C507 124.4(6) . . ?
C502 C501 C507 118.9(6) . . ?
C503 C502 C501 123.2(6) . . ?
C503 C502 H502 118.4 . . ?
C501 C502 H502 118.4 . . ?
C502 C503 C504 117.5(6) . . ?
C502 C503 C417 121.4(6) . . ?
C504 C503 C417 121.0(6) . . ?
O501 C504 C505 120.6(6) . . ?
O501 C504 C503 118.4(6) . . ?
C505 C504 C503 121.0(7) . . ?
C506 C505 C504 118.9(6) . . ?
C506 C505 C517 120.9(6) . . ?
C504 C505 C517 120.2(7) . . ?
C505 C506 C501 122.8(6) . . ?
C505 C506 H506 118.6 . . ?
C501 C506 H506 118.6 . . ?
C501 C507 C508 111.5(5) . . ?
C501 C507 C510 112.9(6) . . ?
C508 C507 C510 107.9(6) . . ?
C501 C507 C509 109.9(5) . . ?
C508 C507 C509 107.0(6) . . ?
C510 C507 C509 107.4(5) . . ?
C507 C508 C511 111.1(6) . . ?
C507 C508 H50A 109.4 . . ?
C511 C508 H50A 109.4 . . ?
C507 C508 H50B 109.4 . . ?
C511 C508 H50B 109.4 . . ?
H50A C508 H50B 108 . . ?
C507 C509 C513 111.6(6) . . ?
C507 C509 H50C 109.3 . . ?
C513 C509 H50C 109.3 . . ?
C507 C509 H50D 109.3 . . ?
C513 C509 H50D 109.3 . . ?
H50C C509 H50D 108 . . ?
C515 C510 C507 111.2(6) . . ?
C515 C510 H51A 109.4 . . ?
C507 C510 H51A 109.4 . . ?
C515 C510 H51B 109.4 . . ?
C507 C510 H51B 109.4 . . ?
H51A C510 H51B 108 . . ?
C512 C511 C516 109.7(7) . . ?
C512 C511 C508 110.3(7) . . ?
C516 C511 C508 109.8(8) . . ?
C512 C511 H511 109 . . ?
C516 C511 H511 109 . . ?
C508 C511 H511 109 . . ?
C511 C512 C513 109.4(7) . . ?
C511 C512 H51C 109.8 . . ?
C513 C512 H51C 109.8 . . ?
C511 C512 H51D 109.8 . . ?
C513 C512 H51D 109.8 . . ?
H51C C512 H51D 108.3 . . ?
C512 C513 C514 109.6(7) . . ?
C512 C513 C509 109.6(6) . . ?
C514 C513 C509 108.7(6) . . ?
C512 C513 H513 109.7 . . ?
C514 C513 H513 109.7 . . ?
C509 C513 H513 109.7 . . ?
C515 C514 C513 108.5(6) . . ?
C515 C514 H51E 110 . . ?
C513 C514 H51E 110 . . ?
C515 C514 H51F 110 . . ?
C513 C514 H51F 110 . . ?
H51E C514 H51F 108.4 . . ?
C514 C515 C510 111.2(7) . . ?
C514 C515 C516 108.2(7) . . ?
C510 C515 C516 109.1(7) . . ?
C514 C515 H515 109.5 . . ?
C510 C515 H515 109.5 . . ?
C516 C515 H515 109.5 . . ?
C511 C516 C515 110.1(7) . . ?
C511 C516 H51G 109.6 . . ?
C515 C516 H51G 109.6 . . ?
C511 C516 H51H 109.6 . . ?
C515 C516 H51H 109.6 . . ?
H51G C516 H51H 108.2 . . ?
C603 C517 C505 113.6(5) . . ?
C603 C517 H51I 108.8 . . ?
C505 C517 H51I 108.8 . . ?
C603 C517 H51J 108.8 . . ?
C505 C517 H51J 108.8 . . ?
H51I C517 H51J 107.7 . . ?
C519 C518 O501 107.3(16) . . ?
C519 C518 H51K 110.3 . . ?
O501 C518 H51K 110.3 . . ?
C519 C518 H51L 110.3 . . ?
O501 C518 H51L 110.3 . . ?
H51K C518 H51L 108.5 . . ?
C518 C519 C520 114.5(19) . . ?
C518 C519 H51M 108.6 . . ?
C520 C519 H51M 108.6 . . ?
C518 C519 H51N 108.6 . . ?
C520 C519 H51N 108.6 . . ?
H51M C519 H51N 107.6 . . ?
C519 C520 C521 114(2) . . ?
C519 C520 H52A 108.7 . . ?
C521 C520 H52A 108.7 . . ?
C519 C520 H52B 108.7 . . ?
C521 C520 H52B 108.7 . . ?
H52A C520 H52B 107.6 . . ?
C522 C521 C520 114(2) . . ?
C522 C521 H52C 108.8 . . ?
C520 C521 H52C 108.8 . . ?
C522 C521 H52D 108.8 . . ?
C520 C521 H52D 108.8 . . ?
H52C C521 H52D 107.7 . . ?
C523 C522 C521 121(2) . . ?
C523 C522 H52E 107 . . ?
C521 C522 H52E 107 . . ?
C523 C522 H52F 107 . . ?
C521 C522 H52F 107 . . ?
H52E C522 H52F 106.8 . . ?
C522 C523 H52G 109.5 . . ?
C522 C523 H52H 109.5 . . ?
H52G C523 H52H 109.5 . . ?
C522 C523 H52I 109.5 . . ?
H52G C523 H52I 109.5 . . ?
H52H C523 H52I 109.5 . . ?
O501 C568 C569 108(2) . . ?
O501 C568 H56O 110 . . ?
C569 C568 H56O 110 . . ?
O501 C568 H56P 110 . . ?
C569 C568 H56P 110 . . ?
H56O C568 H56P 108.4 . . ?
C568 C569 C570 116(3) . . ?
C568 C569 H56Q 108.4 . . ?
C570 C569 H56Q 108.4 . . ?
C568 C569 H56R 108.4 . . ?
C570 C569 H56R 108.4 . . ?
H56Q C569 H56R 107.4 . . ?
C569 C570 C571 119(3) . . ?
C569 C570 H57G 107.6 . . ?
C571 C570 H57G 107.6 . . ?
C569 C570 H57H 107.6 . . ?
C571 C570 H57H 107.6 . . ?
H57G C570 H57H 107 . . ?
C572 C571 C570 107(3) . . ?
C572 C571 H57I 110.3 . . ?
C570 C571 H57I 110.3 . . ?
C572 C571 H57J 110.3 . . ?
C570 C571 H57J 110.3 . . ?
H57I C571 H57J 108.5 . . ?
C573 C572 C571 122(3) . . ?
C573 C572 H57K 106.9 . . ?
C571 C572 H57K 106.9 . . ?
C573 C572 H57L 106.9 . . ?
C571 C572 H57L 106.9 . . ?
H57K C572 H57L 106.7 . . ?
C572 C573 H57M 109.5 . . ?
C572 C573 H57N 109.5 . . ?
H57M C573 H57N 109.5 . . ?
C572 C573 H57O 109.5 . . ?
H57M C573 H57O 109.5 . . ?
H57N C573 H57O 109.5 . . ?
C604 O601 C618 114.0(7) . . ?
C604 O601 H601 109.3 . . ?
C618 O601 H601 77.8 . . ?
C602 C601 C606 117.1(6) . . ?
C602 C601 C607 121.2(6) . . ?
C606 C601 C607 121.6(6) . . ?
C601 C602 C603 123.4(7) . . ?
C601 C602 H602 118.3 . . ?
C603 C602 H602 118.3 . . ?
C602 C603 C604 117.8(6) . . ?
C602 C603 C517 120.1(6) . . ?
C604 C603 C517 122.1(7) . . ?
O601 C604 C603 120.8(6) . . ?
O601 C604 C605 118.4(6) . . ?
C603 C604 C605 120.8(6) . . ?
C606 C605 C604 118.5(7) . . ?
C606 C605 C617 120.0(6) . . ?
C604 C605 C617 121.4(6) . . ?
C605 C606 C601 122.4(7) . . ?
C605 C606 H606 118.8 . . ?
C601 C606 H606 118.8 . . ?
C608 C607 C601 109.4(6) . . ?
C608 C607 C610 108.3(6) . . ?
C601 C607 C610 111.2(6) . . ?
C608 C607 C609 108.1(7) . . ?
C601 C607 C609 112.5(6) . . ?
C610 C607 C609 107.3(6) . . ?
C607 C608 C611 111.5(7) . . ?
C607 C608 H60A 109.3 . . ?
C611 C608 H60A 109.3 . . ?
C607 C608 H60B 109.3 . . ?
C611 C608 H60B 109.3 . . ?
H60A C608 H60B 108 . . ?
C607 C609 C613 111.3(7) . . ?
C607 C609 H60C 109.4 . . ?
C613 C609 H60C 109.4 . . ?
C607 C609 H60D 109.4 . . ?
C613 C609 H60D 109.4 . . ?
H60C C609 H60D 108 . . ?
C607 C610 C615 110.9(6) . . ?
C607 C610 H61A 109.5 . . ?
C615 C610 H61A 109.5 . . ?
C607 C610 H61B 109.5 . . ?
C615 C610 H61B 109.5 . . ?
H61A C610 H61B 108.1 . . ?
C616 C611 C612 111.8(8) . . ?
C616 C611 C608 107.3(7) . . ?
C612 C611 C608 106.2(8) . . ?
C616 C611 H611 110.5 . . ?
C612 C611 H611 110.5 . . ?
C608 C611 H611 110.5 . . ?
C611 C612 C613 112.0(8) . . ?
C611 C612 H61C 109.2 . . ?
C613 C612 H61C 109.2 . . ?
C611 C612 H61D 109.2 . . ?
C613 C612 H61D 109.2 . . ?
H61C C612 H61D 107.9 . . ?
C614 C613 C612 112.5(8) . . ?
C614 C613 C609 105.9(7) . . ?
C612 C613 C609 107.2(7) . . ?
C614 C613 H613 110.4 . . ?
C612 C613 H613 110.4 . . ?
C609 C613 H613 110.4 . . ?
C613 C614 C615 111.3(7) . . ?
C613 C614 H61E 109.4 . . ?
C615 C614 H61E 109.4 . . ?
C613 C614 H61F 109.4 . . ?
C615 C614 H61F 109.4 . . ?
H61E C614 H61F 108 . . ?
C616 C615 C614 110.3(7) . . ?
C616 C615 C610 107.3(6) . . ?
C614 C615 C610 107.3(7) . . ?
C616 C615 H615 110.6 . . ?
C614 C615 H615 110.6 . . ?
C610 C615 H615 110.6 . . ?
C611 C616 C615 113.2(7) . . ?
C611 C616 H61G 108.9 . . ?
C615 C616 H61G 108.9 . . ?
C611 C616 H61H 108.9 . . ?
C615 C616 H61H 108.9 . . ?
H61G C616 H61H 107.8 . . ?
C605 C617 C103 116.2(6) . . ?
C605 C617 H61I 108.2 . . ?
C103 C617 H61I 108.2 . . ?
C605 C617 H61J 108.2 . . ?
C103 C617 H61J 108.2 . . ?
H61I C617 H61J 107.4 . . ?
C619 C618 O601 115.8(16) . . ?
C619 C618 H61K 108.3 . . ?
O601 C618 H61K 108.3 . . ?
C619 C618 H61L 108.3 . . ?
O601 C618 H61L 108.3 . . ?
H61K C618 H61L 107.4 . . ?
C618 C619 C620 123(2) . . ?
C618 C619 H61M 106.5 . . ?
C620 C619 H61M 106.5 . . ?
C618 C619 H61N 106.5 . . ?
C620 C619 H61N 106.5 . . ?
H61M C619 H61N 106.5 . . ?
C619 C620 C621 116(2) . . ?
C619 C620 H62A 108.4 . . ?
C621 C620 H62A 108.4 . . ?
C619 C620 H62B 108.4 . . ?
C621 C620 H62B 108.4 . . ?
H62A C620 H62B 107.4 . . ?
C622 C621 C620 117(2) . . ?
C622 C621 H62C 107.9 . . ?
C620 C621 H62C 107.9 . . ?
C622 C621 H62D 107.9 . . ?
C620 C621 H62D 107.9 . . ?
H62C C621 H62D 107.2 . . ?
C623 C622 C621 107(2) . . ?
C623 C622 H62E 110.4 . . ?
C621 C622 H62E 110.4 . . ?
C623 C622 H62F 110.4 . . ?
C621 C622 H62F 110.4 . . ?
H62E C622 H62F 108.6 . . ?
C622 C623 H62G 109.5 . . ?
C622 C623 H62H 109.5 . . ?
H62G C623 H62H 109.5 . . ?
C622 C623 H62I 109.5 . . ?
H62G C623 H62I 109.5 . . ?
H62H C623 H62I 109.5 . . ?
Cl3A C1A Cl2A 112.8(10) . . ?
Cl3A C1A Cl1A 109.5(9) . . ?
Cl2A C1A Cl1A 110.0(9) . . ?
Cl3A C1A H1A 108.1 . . ?
Cl2A C1A H1A 108.1 . . ?
Cl1A C1A H1A 108.1 . . ?
Cl1B C1B Cl3B 106.2(11) . . ?
Cl1B C1B Cl2B 106.7(11) . . ?
Cl3B C1B Cl2B 104.8(10) . . ?
Cl1B C1B H1B 112.8 . . ?
Cl3B C1B H1B 112.8 . . ?
Cl2B C1B H1B 112.8 . . ?
Cl2C C1C Cl1C 108.2(17) . . ?
Cl2C C1C Cl3C 107.3(19) . . ?
Cl1C C1C Cl3C 113.0(18) . . ?
Cl2C C1C H1C 109.4 . . ?
Cl1C C1C H1C 109.4 . . ?
Cl3C C1C H1C 109.4 . . ?
Cl1D C1D Cl3D 112.3(10) . . ?
Cl1D C1D Cl2D 109.5(11) . . ?
Cl3D C1D Cl2D 100.8(11) . . ?
Cl1D C1D H1D 111.2 . . ?
Cl3D C1D H1D 111.2 . . ?
Cl2D C1D H1D 111.2 . . ?
Cl2E C1E Cl1E 102.2(19) . . ?
Cl2E C1E Cl3E 114.2(18) . . ?
Cl1E C1E Cl3E 105.7(17) . . ?
Cl2E C1E H1E 111.4 . . ?
Cl1E C1E H1E 111.4 . . ?
Cl3E C1E H1E 111.4 . . ?
Cl3F C1F Cl1F 111.8(18) . . ?
Cl3F C1F Cl2F 108.7(16) . . ?
Cl1F C1F Cl2F 110.8(15) . . ?
Cl3F C1F H1F 108.5 . . ?
Cl1F C1F H1F 108.5 . . ?
Cl2F C1F H1F 108.5 . . ?
Cl3G C1G Cl2G 112.6(18) . . ?
Cl3G C1G Cl1G 108.4(17) . . ?
Cl2G C1G Cl1G 105.6(18) . . ?
Cl3G C1G H1G 110.1 . . ?
Cl2G C1G H1G 110.1 . . ?
Cl1G C1G H1G 110.1 . . ?

loop_
_geom_torsion_atom_site_label_1
_geom_torsion_atom_site_label_2
_geom_torsion_atom_site_label_3
_geom_torsion_atom_site_label_4
_geom_torsion
_geom_torsion_site_symmetry_1
_geom_torsion_site_symmetry_2
_geom_torsion_site_symmetry_3
_geom_torsion_site_symmetry_4
_geom_torsion_publ_flag
C106 C101 C102 C103 -1.6(9) . . . . ?
C107 C101 C102 C103 -179.5(6) . . . . ?
C101 C102 C103 C104 0.6(10) . . . . ?
C101 C102 C103 C617 179.9(6) . . . . ?
C102 C103 C104 C105 0.3(10) . . . . ?
C617 C103 C104 C105 -179.0(6) . . . . ?
C102 C103 C104 O101 -177.1(5) . . . . ?
C617 C103 C104 O101 3.6(9) . . . . ?
C118 O101 C104 C103 -86.0(12) . . . . ?
C168 O101 C104 C103 -98.1(12) . . . . ?
C118 O101 C104 C105 96.6(12) . . . . ?
C168 O101 C104 C105 84.4(12) . . . . ?
C103 C104 C105 C106 -0.1(9) . . . . ?
O101 C104 C105 C106 177.3(5) . . . . ?
C103 C104 C105 C117 179.0(6) . . . . ?
O101 C104 C105 C117 -3.5(9) . . . . ?
C102 C101 C106 C105 1.8(10) . . . . ?
C107 C101 C106 C105 179.8(6) . . . . ?
C104 C105 C106 C101 -1.0(9) . . . . ?
C117 C105 C106 C101 179.8(6) . . . . ?
C106 C101 C107 C108 168.2(6) . . . . ?
C102 C101 C107 C108 -13.9(9) . . . . ?
C106 C101 C107 C110 47.9(8) . . . . ?
C102 C101 C107 C110 -134.3(7) . . . . ?
C106 C101 C107 C109 -73.3(8) . . . . ?
C102 C101 C107 C109 104.5(7) . . . . ?
C101 C107 C108 C111 -179.9(6) . . . . ?
C110 C107 C108 C111 -57.7(8) . . . . ?
C109 C107 C108 C111 59.5(8) . . . . ?
C101 C107 C109 C113 179.7(6) . . . . ?
C108 C107 C109 C113 -58.1(8) . . . . ?
C110 C107 C109 C113 57.8(8) . . . . ?
C101 C107 C110 C115 -178.6(6) . . . . ?
C108 C107 C110 C115 58.0(8) . . . . ?
C109 C107 C110 C115 -57.2(8) . . . . ?
C107 C108 C111 C116 60.7(9) . . . . ?
C107 C108 C111 C112 -62.2(9) . . . . ?
C116 C111 C112 C113 -59.9(9) . . . . ?
C108 C111 C112 C113 61.1(9) . . . . ?
C111 C112 C113 C114 58.6(9) . . . . ?
C111 C112 C113 C109 -60.6(9) . . . . ?
C107 C109 C113 C112 59.9(9) . . . . ?
C107 C109 C113 C114 -60.7(9) . . . . ?
C112 C113 C114 C115 -57.6(9) . . . . ?
C109 C113 C114 C115 62.6(9) . . . . ?
C107 C110 C115 C116 -60.7(9) . . . . ?
C107 C110 C115 C114 58.7(9) . . . . ?
C113 C114 C115 C116 56.9(9) . . . . ?
C113 C114 C115 C110 -61.9(9) . . . . ?
C112 C111 C116 C115 59.2(9) . . . . ?
C108 C111 C116 C115 -61.4(9) . . . . ?
C110 C115 C116 C111 61.6(9) . . . . ?
C114 C115 C116 C111 -56.6(9) . . . . ?
C104 C105 C117 C203 92.6(8) . . . . ?
C106 C105 C117 C203 -88.3(8) . . . . ?
C104 O101 C118 C119 174.0(10) . . . . ?
O101 C118 C119 C120 62.7(18) . . . . ?
C118 C119 C120 C121 175.5(13) . . . . ?
C119 C120 C121 C122 78(2) . . . . ?
C120 C121 C122 C123 155.7(16) . . . . ?
C104 O101 C168 C169 -153.0(17) . . . . ?
O101 C168 C169 C170 -49(3) . . . . ?
C168 C169 C170 C171 172(2) . . . . ?
C169 C170 C171 C172 164(3) . . . . ?
C170 C171 C172 C173 -180(2) . . . . ?
C206 C201 C202 C203 2.7(9) . . . . ?
C207 C201 C202 C203 -178.8(6) . . . . ?
C201 C202 C203 C204 0.1(10) . . . . ?
C201 C202 C203 C117 -178.0(6) . . . . ?
C105 C117 C203 C202 -96.6(7) . . . . ?
C105 C117 C203 C204 85.4(8) . . . . ?
C218 O201 C204 C205 -90.7(8) . . . . ?
C218 O201 C204 C203 90.8(8) . . . . ?
C202 C203 C204 C205 -2.3(9) . . . . ?
C117 C203 C204 C205 175.7(6) . . . . ?
C202 C203 C204 O201 176.3(5) . . . . ?
C117 C203 C204 O201 -5.7(9) . . . . ?
O201 C204 C205 C206 -177.0(6) . . . . ?
C203 C204 C205 C206 1.5(10) . . . . ?
O201 C204 C205 C217 0.3(9) . . . . ?
C203 C204 C205 C217 178.8(6) . . . . ?
C204 C205 C206 C201 1.5(10) . . . . ?
C217 C205 C206 C201 -175.9(6) . . . . ?
C202 C201 C206 C205 -3.5(9) . . . . ?
C207 C201 C206 C205 177.9(6) . . . . ?
C202 C201 C207 C277 67.4(10) . . . . ?
C206 C201 C207 C277 -114.1(9) . . . . ?
C202 C201 C207 C275 -169.2(9) . . . . ?
C206 C201 C207 C275 9.3(11) . . . . ?
C202 C201 C207 C209 -100.3(9) . . . . ?
C206 C201 C207 C209 78.2(9) . . . . ?
C202 C201 C207 C208 136.2(8) . . . . ?
C206 C201 C207 C208 -45.3(10) . . . . ?
C202 C201 C207 C276 -50.3(10) . . . . ?
C206 C201 C207 C276 128.2(9) . . . . ?
C202 C201 C207 C210 15.8(10) . . . . ?
C206 C201 C207 C210 -165.7(7) . . . . ?
C201 C207 C208 C211 174.9(11) . . . . ?
C209 C207 C208 C211 50.1(15) . . . . ?
C210 C207 C208 C211 -58.4(14) . . . . ?
C201 C207 C209 C213 177.9(10) . . . . ?
C208 C207 C209 C213 -56.2(14) . . . . ?
C210 C207 C209 C213 53.7(13) . . . . ?
C201 C207 C210 C215 177.1(10) . . . . ?
C209 C207 C210 C215 -61.6(12) . . . . ?
C208 C207 C210 C215 51.9(13) . . . . ?
C207 C208 C211 C216 63.4(18) . . . . ?
C207 C208 C211 C212 -51.8(17) . . . . ?
C216 C211 C212 C213 -43(2) . . . . ?
C208 C211 C212 C213 66.7(19) . . . . ?
C211 C212 C213 C214 48(2) . . . . ?
C211 C212 C213 C209 -70.4(18) . . . . ?
C207 C209 C213 C214 -56.5(18) . . . . ?
C207 C209 C213 C212 63.1(15) . . . . ?
C212 C213 C214 C215 -52(2) . . . . ?
C209 C213 C214 C215 60(2) . . . . ?
C213 C214 C215 C216 57(2) . . . . ?
C213 C214 C215 C210 -63(2) . . . . ?
C207 C210 C215 C216 -57.5(17) . . . . ?
C207 C210 C215 C214 64.6(16) . . . . ?
C214 C215 C216 C211 -51(2) . . . . ?
C210 C215 C216 C211 64.7(19) . . . . ?
C212 C211 C216 C215 45(2) . . . . ?
C208 C211 C216 C215 -65(2) . . . . ?
C277 C207 C275 C278 -52.0(19) . . . . ?
C201 C207 C275 C278 -171.0(15) . . . . ?
C276 C207 C275 C278 70.6(19) . . . . ?
C277 C207 C276 C280 60.6(15) . . . . ?
C201 C207 C276 C280 174.7(11) . . . . ?
C275 C207 C276 C280 -63.5(15) . . . . ?
C201 C207 C277 C282 -176.7(11) . . . . ?
C275 C207 C277 C282 60.0(16) . . . . ?
C276 C207 C277 C282 -61.2(15) . . . . ?
C207 C275 C278 C283 50(2) . . . . ?
C207 C275 C278 C279 -70(2) . . . . ?
C283 C278 C279 C280 -44(3) . . . . ?
C275 C278 C279 C280 69(2) . . . . ?
C207 C276 C280 C281 -58(2) . . . . ?
C207 C276 C280 C279 55.9(18) . . . . ?
C278 C279 C280 C281 42(3) . . . . ?
C278 C279 C280 C276 -67(2) . . . . ?
C276 C280 C281 C282 65(3) . . . . ?
C279 C280 C281 C282 -43(3) . . . . ?
C280 C281 C282 C277 -66(3) . . . . ?
C280 C281 C282 C283 47(3) . . . . ?
C207 C277 C282 C281 57.7(18) . . . . ?
C207 C277 C282 C283 -62.5(17) . . . . ?
C279 C278 C283 C282 46(3) . . . . ?
C275 C278 C283 C282 -61(3) . . . . ?
C281 C282 C283 C278 -45(3) . . . . ?
C277 C282 C283 C278 68(2) . . . . ?
C204 C205 C217 C303 -97.5(7) . . . . ?
C206 C205 C217 C303 79.8(7) . . . . ?
C204 O201 C218 C219 -171.2(10) . . . . ?
O201 C218 C219 C220 -177.3(13) . . . . ?
C218 C219 C220 C221 77(2) . . . . ?
C219 C220 C221 C222 -175(2) . . . . ?
C220 C221 C222 C223 -176(3) . . . . ?
C306 C301 C302 C303 2.0(9) . . . . ?
C307 C301 C302 C303 -179.4(6) . . . . ?
C301 C302 C303 C304 -0.6(9) . . . . ?
C301 C302 C303 C217 174.1(5) . . . . ?
C205 C217 C303 C302 -84.0(7) . . . . ?
C205 C217 C303 C304 90.5(7) . . . . ?
C302 C303 C304 C305 -1.8(10) . . . . ?
C217 C303 C304 C305 -176.5(6) . . . . ?
C302 C303 C304 O301 177.7(6) . . . . ?
C217 C303 C304 O301 3.0(10) . . . . ?
C368 O301 C304 C305 -81(4) . . . . ?
C318 O301 C304 C305 -88.2(18) . . . . ?
C368 O301 C304 C303 99(4) . . . . ?
C318 O301 C304 C303 92.3(18) . . . . ?
C303 C304 C305 C306 2.6(10) . . . . ?
O301 C304 C305 C306 -176.9(6) . . . . ?
C303 C304 C305 C317 -177.9(7) . . . . ?
O301 C304 C305 C317 2.7(10) . . . . ?
C302 C301 C306 C305 -1.2(10) . . . . ?
C307 C301 C306 C305 -179.7(6) . . . . ?
C304 C305 C306 C301 -1.1(11) . . . . ?
C317 C305 C306 C301 179.4(7) . . . . ?
C306 C301 C307 C310 -11.8(9) . . . . ?
C302 C301 C307 C310 169.7(6) . . . . ?
C306 C301 C307 C308 109.7(7) . . . . ?
C302 C301 C307 C308 -68.8(8) . . . . ?
C306 C301 C307 C309 -131.8(7) . . . . ?
C302 C301 C307 C309 49.7(8) . . . . ?
C310 C307 C308 C311 -56.5(8) . . . . ?
C301 C307 C308 C311 179.9(7) . . . . ?
C309 C307 C308 C311 58.7(8) . . . . ?
C310 C307 C309 C313 57.6(8) . . . . ?
C301 C307 C309 C313 -179.5(6) . . . . ?
C308 C307 C309 C313 -58.6(8) . . . . ?
C301 C307 C310 C315 -179.6(6) . . . . ?
C308 C307 C310 C315 57.6(8) . . . . ?
C309 C307 C310 C315 -57.3(8) . . . . ?
C307 C308 C311 C316 59.7(9) . . . . ?
C307 C308 C311 C312 -62.3(9) . . . . ?
C316 C311 C312 C313 -59.3(9) . . . . ?
C308 C311 C312 C313 62.0(9) . . . . ?
C307 C309 C313 C314 -59.2(9) . . . . ?
C307 C309 C313 C312 59.5(9) . . . . ?
C311 C312 C313 C314 58.2(8) . . . . ?
C311 C312 C313 C309 -60.5(9) . . . . ?
C309 C313 C314 C315 59.7(9) . . . . ?
C312 C313 C314 C315 -58.4(9) . . . . ?
C313 C314 C315 C316 59.0(9) . . . . ?
C313 C314 C315 C310 -60.2(9) . . . . ?
C307 C310 C315 C316 -60.1(9) . . . . ?
C307 C310 C315 C314 60.0(8) . . . . ?
C312 C311 C316 C315 58.7(9) . . . . ?
C308 C311 C316 C315 -61.4(9) . . . . ?
C314 C315 C316 C311 -58.1(9) . . . . ?
C310 C315 C316 C311 61.1(9) . . . . ?
C304 C305 C317 C403 -151.1(7) . . . . ?
C306 C305 C317 C403 28.4(11) . . . . ?
C304 O301 C368 C369 172(5) . . . . ?
O301 C368 C369 C370 167(5) . . . . ?
C368 C369 C370 C371 -57(8) . . . . ?
C369 C370 C371 C372 -74(7) . . . . ?
C370 C371 C372 C373 -169(5) . . . . ?
C304 O301 C318 C319 176(2) . . . . ?
O301 C318 C319 C320 78(4) . . . . ?
C318 C319 C320 C321 171(4) . . . . ?
C319 C320 C321 C322 174(4) . . . . ?
C320 C321 C322 C323 -69(5) . . . . ?
C406 C401 C402 C403 4.7(9) . . . . ?
C407 C401 C402 C403 -172.0(6) . . . . ?
C401 C402 C403 C404 1.6(9) . . . . ?
C401 C402 C403 C317 -175.4(6) . . . . ?
C305 C317 C403 C402 -83.6(9) . . . . ?
C305 C317 C403 C404 99.5(8) . . . . ?
C418 O401 C404 C405 79.0(11) . . . . ?
C468 O401 C404 C405 111.5(9) . . . . ?
C418 O401 C404 C403 -106.0(10) . . . . ?
C468 O401 C404 C403 -73.5(10) . . . . ?
C402 C403 C404 O401 177.5(6) . . . . ?
C317 C403 C404 O401 -5.5(9) . . . . ?
C402 C403 C404 C405 -7.4(9) . . . . ?
C317 C403 C404 C405 169.5(6) . . . . ?
O401 C404 C405 C406 -178.2(6) . . . . ?
C403 C404 C405 C406 6.8(9) . . . . ?
O401 C404 C405 C417 -1.5(9) . . . . ?
C403 C404 C405 C417 -176.6(6) . . . . ?
C404 C405 C406 C401 -0.2(9) . . . . ?
C417 C405 C406 C401 -176.8(6) . . . . ?
C402 C401 C406 C405 -5.4(9) . . . . ?
C407 C401 C406 C405 171.3(6) . . . . ?
C402 C401 C407 C409 -10.0(11) . . . . ?
C406 C401 C407 C409 173.5(9) . . . . ?
C402 C401 C407 C410 118.4(8) . . . . ?
C406 C401 C407 C410 -58.0(9) . . . . ?
C402 C401 C407 C408 -131.7(7) . . . . ?
C406 C401 C407 C408 51.8(8) . . . . ?
C409 C407 C408 C411 59.0(11) . . . . ?
C410 C407 C408 C411 -61.2(10) . . . . ?
C401 C407 C408 C411 -176.7(8) . . . . ?
C410 C407 C409 C413 55.4(15) . . . . ?
C401 C407 C409 C413 -178.2(10) . . . . ?
C408 C407 C409 C413 -56.6(14) . . . . ?
C409 C407 C410 C415 -50.6(12) . . . . ?
C401 C407 C410 C415 -179.0(8) . . . . ?
C408 C407 C410 C415 66.1(10) . . . . ?
C407 C408 C411 C412 -59.1(10) . . . . ?
C407 C408 C411 C416 57.1(12) . . . . ?
C416 C411 C412 C413 -52.7(13) . . . . ?
C408 C411 C412 C413 62.2(12) . . . . ?
C411 C412 C413 C409 -56.1(13) . . . . ?
C411 C412 C413 C414 49.7(12) . . . . ?
C407 C409 C413 C412 52.9(15) . . . . ?
C407 C409 C413 C414 -57.6(14) . . . . ?
C412 C413 C414 C415 -46.8(11) . . . . ?
C409 C413 C414 C415 62.4(11) . . . . ?
C413 C414 C415 C416 53.6(12) . . . . ?
C413 C414 C415 C410 -65.5(11) . . . . ?
C407 C410 C415 C416 -67.4(11) . . . . ?
C407 C410 C415 C414 57.3(12) . . . . ?
C414 C415 C416 C411 -59.7(13) . . . . ?
C410 C415 C416 C411 61.7(12) . . . . ?
C412 C411 C416 C415 54.9(13) . . . . ?
C408 C411 C416 C415 -59.5(13) . . . . ?
C406 C405 C417 C503 86.6(8) . . . . ?
C404 C405 C417 C503 -90.0(8) . . . . ?
C404 O401 C418 C419 96.2(12) . . . . ?
O401 C418 C419 C420 173.8(11) . . . . ?
C418 C419 C420 C421 62.8(17) . . . . ?
C419 C420 C421 C422 62.6(18) . . . . ?
C420 C421 C422 C423 163.2(14) . . . . ?
C404 O401 C468 C469 -127.0(13) . . . . ?
O401 C468 C469 C470 -164.8(12) . . . . ?
C468 C469 C470 C471 -70(2) . . . . ?
C469 C470 C471 C472 -59(2) . . . . ?
C470 C471 C472 C473 -168.8(17) . . . . ?
C506 C501 C502 C503 1.5(10) . . . . ?
C507 C501 C502 C503 -179.2(6) . . . . ?
C501 C502 C503 C504 -0.5(10) . . . . ?
C501 C502 C503 C417 175.5(6) . . . . ?
C405 C417 C503 C502 -33.8(10) . . . . ?
C405 C417 C503 C504 142.1(7) . . . . ?
C568 O501 C504 C505 -96(2) . . . . ?
C518 O501 C504 C505 -94.1(13) . . . . ?
C568 O501 C504 C503 85(2) . . . . ?
C518 O501 C504 C503 87.5(13) . . . . ?
C502 C503 C504 O501 177.0(6) . . . . ?
C417 C503 C504 O501 1.0(10) . . . . ?
C502 C503 C504 C505 -1.3(10) . . . . ?
C417 C503 C504 C505 -177.3(7) . . . . ?
O501 C504 C505 C506 -176.3(6) . . . . ?
C503 C504 C505 C506 2.0(10) . . . . ?
O501 C504 C505 C517 2.9(10) . . . . ?
C503 C504 C505 C517 -178.8(6) . . . . ?
C504 C505 C506 C501 -0.9(10) . . . . ?
C517 C505 C506 C501 179.9(6) . . . . ?
C502 C501 C506 C505 -0.8(9) . . . . ?
C507 C501 C506 C505 179.9(6) . . . . ?
C506 C501 C507 C508 113.8(7) . . . . ?
C502 C501 C507 C508 -65.4(8) . . . . ?
C506 C501 C507 C510 -7.9(9) . . . . ?
C502 C501 C507 C510 172.9(6) . . . . ?
C506 C501 C507 C509 -127.7(7) . . . . ?
C502 C501 C507 C509 53.0(8) . . . . ?
C501 C507 C508 C511 178.0(6) . . . . ?
C510 C507 C508 C511 -57.4(8) . . . . ?
C509 C507 C508 C511 57.8(8) . . . . ?
C501 C507 C509 C513 -178.5(6) . . . . ?
C508 C507 C509 C513 -57.2(7) . . . . ?
C510 C507 C509 C513 58.4(7) . . . . ?
C501 C507 C510 C515 -178.2(6) . . . . ?
C508 C507 C510 C515 58.1(8) . . . . ?
C509 C507 C510 C515 -57.0(8) . . . . ?
C507 C508 C511 C512 -61.3(9) . . . . ?
C507 C508 C511 C516 59.7(9) . . . . ?
C516 C511 C512 C513 -60.6(9) . . . . ?
C508 C511 C512 C513 60.4(9) . . . . ?
C511 C512 C513 C514 60.1(8) . . . . ?
C511 C512 C513 C509 -59.1(8) . . . . ?
C507 C509 C513 C512 58.8(8) . . . . ?
C507 C509 C513 C514 -60.9(8) . . . . ?
C512 C513 C514 C515 -60.1(8) . . . . ?
C509 C513 C514 C515 59.6(9) . . . . ?
C513 C514 C515 C510 -59.9(9) . . . . ?
C513 C514 C515 C516 59.8(9) . . . . ?
C507 C510 C515 C514 59.8(9) . . . . ?
C507 C510 C515 C516 -59.5(9) . . . . ?
C512 C511 C516 C515 61.5(10) . . . . ?
C508 C511 C516 C515 -59.8(10) . . . . ?
C514 C515 C516 C511 -61.1(9) . . . . ?
C510 C515 C516 C511 59.9(10) . . . . ?
C506 C505 C517 C603 85.0(8) . . . . ?
C504 C505 C517 C603 -94.2(8) . . . . ?
C504 O501 C518 C519 -177.1(15) . . . . ?
O501 C518 C519 C520 64(3) . . . . ?
C518 C519 C520 C521 66(3) . . . . ?
C519 C520 C521 C522 63(4) . . . . ?
C520 C521 C522 C523 53(5) . . . . ?
C504 O501 C568 C569 -176(2) . . . . ?
O501 C568 C569 C570 -65(5) . . . . ?
C568 C569 C570 C571 -115(5) . . . . ?
C569 C570 C571 C572 -130(7) . . . . ?
C570 C571 C572 C573 -175(8) . . . . ?
C606 C601 C602 C603 -2.3(9) . . . . ?
C607 C601 C602 C603 174.7(6) . . . . ?
C601 C602 C603 C604 3.0(9) . . . . ?
C601 C602 C603 C517 -175.7(6) . . . . ?
C505 C517 C603 C602 -87.3(7) . . . . ?
C505 C517 C603 C604 94.1(8) . . . . ?
C618 O601 C604 C603 85.0(10) . . . . ?
C618 O601 C604 C605 -93.8(9) . . . . ?
C602 C603 C604 O601 178.9(6) . . . . ?
C517 C603 C604 O601 -2.5(9) . . . . ?
C602 C603 C604 C605 -2.3(9) . . . . ?
C517 C603 C604 C605 176.3(5) . . . . ?
O601 C604 C605 C606 179.9(6) . . . . ?
C603 C604 C605 C606 1.1(9) . . . . ?
O601 C604 C605 C617 2.7(9) . . . . ?
C603 C604 C605 C617 -176.1(6) . . . . ?
C604 C605 C606 C601 -0.4(9) . . . . ?
C617 C605 C606 C601 176.8(6) . . . . ?
C602 C601 C606 C605 1.0(9) . . . . ?
C607 C601 C606 C605 -176.1(6) . . . . ?
C602 C601 C607 C608 -107.4(7) . . . . ?
C606 C601 C607 C608 69.6(8) . . . . ?
C602 C601 C607 C610 133.1(6) . . . . ?
C606 C601 C607 C610 -49.9(8) . . . . ?
C602 C601 C607 C609 12.8(9) . . . . ?
C606 C601 C607 C609 -170.3(6) . . . . ?
C601 C607 C608 C611 -179.3(7) . . . . ?
C610 C607 C608 C611 -58.0(9) . . . . ?
C609 C607 C608 C611 58.0(9) . . . . ?
C608 C607 C609 C613 -56.5(9) . . . . ?
C601 C607 C609 C613 -177.4(6) . . . . ?
C610 C607 C609 C613 60.1(9) . . . . ?
C608 C607 C610 C615 58.1(8) . . . . ?
C601 C607 C610 C615 178.3(6) . . . . ?
C609 C607 C610 C615 -58.4(8) . . . . ?
C607 C608 C611 C616 58.6(10) . . . . ?
C607 C608 C611 C612 -61.1(9) . . . . ?
C616 C611 C612 C613 -52.8(10) . . . . ?
C608 C611 C612 C613 64.0(9) . . . . ?
C611 C612 C613 C614 52.7(10) . . . . ?
C611 C612 C613 C609 -63.3(9) . . . . ?
C607 C609 C613 C614 -62.0(9) . . . . ?
C607 C609 C613 C612 58.2(9) . . . . ?
C612 C613 C614 C615 -53.1(10) . . . . ?
C609 C613 C614 C615 63.6(9) . . . . ?
C613 C614 C615 C616 53.5(9) . . . . ?
C613 C614 C615 C610 -63.1(9) . . . . ?
C607 C610 C615 C616 -58.7(8) . . . . ?
C607 C610 C615 C614 59.8(8) . . . . ?
C612 C611 C616 C615 55.0(10) . . . . ?
C608 C611 C616 C615 -61.1(10) . . . . ?
C614 C615 C616 C611 -55.0(10) . . . . ?
C610 C615 C616 C611 61.5(9) . . . . ?
C606 C605 C617 C103 101.2(7) . . . . ?
C604 C605 C617 C103 -81.7(8) . . . . ?
C104 C103 C617 C605 -90.3(8) . . . . ?
C102 C103 C617 C605 90.4(8) . . . . ?
C604 O601 C618 C619 -139.2(17) . . . . ?
O601 C618 C619 C620 -62(4) . . . . ?
C618 C619 C620 C621 161(3) . . . . ?
C619 C620 C621 C622 -173(3) . . . . ?
C620 C621 C622 C623 101(4) . . . . ?


# END of CIF
_exptl_crystal_recrystallization_method
'Re-crystallisation from solvent: CHCl3 / CH3OH'
